# Supplementary material for: Histone H3G34R mutation causes replication stress, homologous recombination defects and genomic instability in S. pombe
Source: eLife. 2017 Jul 18;6:e27406. doi: 10.7554/eLife.27406 (PMC5515577; doi:10.7554/eLife.27406)
Supplement: Supplementary file 3. — DOI: http://dx.doi.org/10.7554/eLife.27406.019 [file elife-27406-supp3.xlsx]

## Sheet: RNA-seq analysis
chr	_start	end	strand	gene	logFC_Set2D	AveExpr_Set2D_wt	PValue_Set2D	adjPVal_Set2D	logFC_G34R	AveExpr_G34r_wt	PValue_G34R	adjPVal_G34R	rowmin_adjPval	t_G34R	t_Set2D	score_Set2D	start_MB	brl111	brl112	brl110	brl109	brl108	brl107	brl103	brl102	brl101	rowmax	significant_G34R	significant_Set2D
I	1	5662	-	tlh1	2.25626	1.36578	4.3943e-10	8.54967e-09	0.352281	1.36578	0.0608945	0.112551	8.54967e-09	2.04569	15.8626	9.35711	1e-06	363	720	429	85	145	117	119	71	63	720		yes
I	11784	12994	+	SPAC212.08c	1.09587	4.74905	8.97485e-10	1.53249e-08	3.68391	4.74905	2.48327e-17	1.74276e-13	1.74276e-13	56.212	14.999	9.04697	0.011784	722	1330	920	4070	6581	4790	538	304	278	6581	yes	yes
I	13665	14555	+	SPAC212.07c	0.451291	2.65881	1.0491e-05	4.04984e-05	1.09851	2.65881	1.34122e-10	4.48223e-08	4.48223e-08	17.398	6.81134	4.97918	0.013665	313	509	363	451	639	513	319	190	189	639	yes
I	15855	16226	+	SPAC212.12	-0.125893	4.86506	0.0349483	0.0553221	1.34845	4.86506	2.18481e-13	3.0666e-10	3.0666e-10	28.4183	-2.34562	1.45657	0.015855	1041	1606	1129	2512	3770	2780	1483	875	964	3770	yes
I	18042	18974	+	SPAC212.06c	1.33941	1.68857	1.42039e-08	1.48781e-07	-0.56839	1.68857	0.00178375	0.00633046	1.48781e-07	-3.88227	12.0369	7.84759	0.018042	387	653	460	99	142	103	264	123	99	653		yes
I	23589	24054	-	SPAC212.03	2.26374	-1.31233	1.4111e-06	7.20751e-06	-0.330552	-1.31233	0.375399	0.49152	7.20751e-06	-0.916842	8.17708	5.85044	0.023589	55	112	94	16	12	9	19	12	11	112		yes
I	27353	27763	-	SPAC212.02	2.66337	-2.00757	1.34829e-08	1.42935e-07	-0.610112	-2.00757	0.0633411	0.116189	1.42935e-07	-2.02397	12.0877	7.87022	0.027353	51	92	72	4	7	7	10	9	7	92		yes
I	29764	31069	+	SPAC977.01	1.27178	2.3679	1.05174e-10	2.68403e-09	-0.180625	2.3679	0.0594306	0.110369	2.68403e-09	-2.05907	17.7289	9.97809	0.029764	544	985	663	190	298	202	364	194	175	985		yes
I	31140	32345	-	SPAC977.18	2.78821	3.04022	7.89256e-16	5.03545e-13	-0.420751	3.04022	0.000341095	0.00171108	5.03545e-13	-4.76012	43.3887	15.1028	0.03114	2241	3819	2604	224	324	259	468	265	276	3819		yes
I	32034	33012	+	SPAC977.02	2.81688	1.84268	3.10929e-13	3.313e-11	-0.788735	1.84268	0.00016856	0.000993243	3.313e-11	-5.14942	27.6696	12.5073	0.032034	1096	1780	1278	84	128	82	206	120	150	1780	yes	yes
I	33835	34272	+	SPAC977.03	3.51567	-4.46181	0.000339881	0.000871814	-0.115074	-4.46181	0.906987	0.93136	0.000871814	-0.119065	4.76206	3.46867	0.033835	15	28	18	1	3	0	0	3	2	28		yes
I	34298	34978	+	SPAC977.04	2.55285	-1.51269	4.34394e-07	2.66951e-06	-0.627702	-1.51269	0.127097	0.204768	2.66951e-06	-1.62638	9.05952	6.36212	0.034298	72	142	95	8	12	8	26	15	5	142		yes
I	35768	36382	-	SPAC977.05c	4.67762	0.806908	3.85492e-08	3.41855e-07	0.340479	0.806908	0.546241	0.65997	3.41855e-07	0.619053	11.0969	7.41398	0.035768	1030	1259	1387	38	68	48	53	28	32	1387		yes
I	39416	40072	+	SPAC977.06	2.01003	0.934853	1.82146e-09	2.75496e-08	-0.538552	0.934853	0.0162624	0.0383113	2.75496e-08	-2.746	14.1848	8.73958	0.039416	329	515	340	35	76	66	105	60	71	515		yes
I	40795	41489	+	SPNCRNA.136	2.5052	-3.28864	1.72369e-05	6.16355e-05	-0.318686	-3.28864	0.529106	0.643435	6.16355e-05	-0.646095	6.49667	4.76354	0.040795	24	33	27	2	4	3	6	3	2	33		yes
I	40916	41770	-	SPNCRNA.601	1.86648	2.04263	2.25773e-11	8.20972e-10	-1.16011	2.04263	1.87351e-06	3.37136e-05	8.20972e-10	-7.97418	19.9624	10.6463	0.040916	710	1124	842	72	109	103	234	184	177	1124	yes	yes
I	42057	43307	-	pfl6	3.02352	-1.70015	2.57863e-07	1.70872e-06	0.37126	-1.70015	0.365791	0.481907	1.70872e-06	0.936023	9.47152	6.58861	0.042057	69	126	83	9	16	12	17	6	5	126		yes
I	45875	48399	-	SPAC977.09c	2.09223	-6.32416	0.00178136	0.0038045	0.387169	-6.32416	0.537145	0.651181	0.0038045	0.633347	3.88297	2.74925	0.045875	1	4	2	0	0	1	0	0	0	4		yes
I	50851	51545	-	SPNCRNA.602	0.904664	3.30149	3.3261e-08	3.05531e-07	-0.219676	3.30149	0.0382151	0.0768904	3.05531e-07	-2.29802	11.2318	7.47806	0.050851	884	1428	1105	371	590	393	645	406	419	1428		yes
I	56373	57736	+	SPAC977.12	-0.675645	4.92127	5.11369e-10	9.54465e-09	-0.0761099	4.92127	0.084446	0.147423	9.54465e-09	-1.86323	-15.6756	9.29127	0.056373	1215	2150	1409	1754	2572	1904	2862	1675	1606	2862		yes
I	58277	59105	-	SPAC977.13c	0.770756	2.2578	4.48942e-05	0.000143212	-0.268973	2.2578	0.106314	0.177942	0.000143212	-1.7312	5.91284	4.34781	0.058277	422	601	522	194	268	185	297	208	225	601		yes
I	59614	60907	-	SPAC977.14c	0.612991	8.17406	5.90383e-05	0.000183157	0.131851	8.17406	0.223371	0.324222	0.000183157	1.27663	5.75091	4.22887	0.059614	18880	41528	24038	12191	23349	15902	21403	11022	11271	41528		yes
I	62961	63862	+	SPAC977.15	1.40757	4.62231	8.27079e-14	1.45111e-11	-0.278083	4.62231	0.00022151	0.00122022	1.45111e-11	-4.99725	30.5822	13.0825	0.062961	2903	5286	3338	806	1344	930	1540	952	985	5286		yes
I	64559	66980	-	dak2	1.94313	6.61182	5.2838e-12	2.62622e-10	-0.13056	6.61182	0.175323	0.267076	2.62622e-10	-1.43088	22.3104	11.2771	0.064559	14201	18462	16932	3016	4289	3102	4573	2916	3100	18462		yes
I	66219	69821	+	SPAC977.17	1.3095	5.05515	1.81672e-10	4.09959e-09	-0.473449	5.05515	0.000196739	0.00111339	4.09959e-09	-5.0631	16.993	9.74071	0.066219	4131	6133	4266	1024	1484	1148	2020	1363	1350	6133		yes
I	71030	71470	+	SPNCRNA.137	2.34076	-0.74205	6.22822e-08	5.11224e-07	-0.665841	-0.74205	0.0468045	0.0908096	5.11224e-07	-2.18915	10.6672	7.20564	0.07103	122	211	122	15	24	10	45	14	16	211		yes
I	71982	72380	-	prl37	2.12269	-1.93768	2.82679e-05	9.55149e-05	-0.171031	-1.93768	0.69535	0.796079	9.55149e-05	-0.400135	6.19138	4.54871	0.071982	37	64	36	16	6	5	9	7	8	64		yes
I	72344	72414	+	SPNCRNA.83	2.17452	-1.1114	6.13896e-07	3.52563e-06	-1.13812	-1.1114	0.00761379	0.0205672	3.52563e-06	-3.13612	8.7937	6.21191	0.072344	102	165	91	10	13	7	28	10	29	165	yes	yes
I	74452	76721	-	SPAPJ695.02	2.57599	3.77646	2.96283e-11	1.0143e-09	-0.204071	3.77646	0.256397	0.362854	1.0143e-09	-1.18544	19.5497	10.5283	0.074452	2585	3980	3199	399	476	360	572	320	440	3980		yes
I	77480	78066	-	SPAPJ695.01c	3.90347	0.164616	2.7618e-12	1.58872e-10	0.115459	0.164616	0.610239	0.721085	1.58872e-10	0.521904	23.4419	11.5588	0.07748	406	688	503	28	35	36	34	20	32	688		yes
I	81468	82345	-	SPNCRNA.603	1.40035	1.07612	1.22099e-07	8.9819e-07	-0.289996	1.07612	0.124531	0.201465	8.9819e-07	-1.63848	10.0868	6.91329	0.081468	282	356	265	59	118	65	132	67	75	356		yes
I	82746	84786	+	ght3	2.41883	3.76847	2.60962e-14	5.72322e-12	-0.474083	3.76847	0.000302568	0.00156249	5.72322e-12	-4.82556	33.3608	13.5834	0.082746	2711	4498	3146	372	471	362	648	433	483	4498		yes
I	85566	86324	-	shu1	0.447033	2.5523	0.00275224	0.00563291	-1.01472	2.5523	2.37949e-05	0.000222657	2.2057e-05	-6.29679	3.65803	2.56031	0.085566	373	699	459	158	191	132	353	254	305	699	yes
I	88201	90300	-	str3	0.660739	6.08831	0.000180229	0.000493502	-0.809412	6.08831	9.59661e-05	0.000635968	0.000493502	-5.46883	5.11197	3.74418	0.088201	4483	10721	6377	2038	2553	1898	4264	2884	3400	10721	yes	yes
I	90681	91753	-	SPNCRNA.604	1.3908	2.48714	1.12759e-10	2.84185e-09	-0.670766	2.48714	2.2934e-05	0.000218091	2.84185e-09	-6.31947	17.6335	9.94785	0.090681	624	1191	824	162	208	174	356	235	217	1191	yes	yes
I	90949	94038	+	SPAC1F8.04c-antisense-1	1.23389	5.12125	3.67153e-13	3.52969e-11	-0.429837	5.12125	1.8566e-06	3.34952e-05	3.52969e-11	-7.98061	27.3236	12.4352	0.090949	3899	6458	4410	1148	1565	1308	2329	1319	1413	6458		yes
I	92387	93931	-	SPAC1F8.04c	1.55085	3.01165	2.18302e-11	8.11663e-10	-0.14644	3.01165	0.15203	0.237945	8.11663e-10	-1.51869	20.014	10.6609	0.092387	953	1616	1093	235	469	278	465	270	271	1616		yes
I	95159	96525	-	isp3-antisense-1	1.50499	2.59195	4.3907e-11	1.4035e-09	-0.441902	2.59195	0.000861224	0.0035372	1.4035e-09	-4.26344	18.9665	10.3575	0.095159	903	1505	900	186	337	217	413	249	274	1505		yes
I	95961	96966	+	isp3	0.740624	5.56763	2.42934e-10	5.2138e-09	-0.0875581	5.56763	0.0941067	0.160664	5.2138e-09	-1.80153	16.6132	9.61451	0.095961	3978	5922	4392	1932	2880	2169	3151	1815	1961	5922		yes
I	99046	101140	-	fta5-antisense-1	0.906946	3.36364	4.98811e-08	4.22275e-07	-0.00999942	3.36364	0.918048	0.939877	4.22275e-07	-0.104846	10.8643	7.30206	0.099046	953	1491	1105	480	637	507	753	403	376	1491		yes
I	99871	101431	+	fta5	0.787778	4.64073	4.13507e-09	5.39015e-08	-0.261226	4.64073	0.00196527	0.00679757	5.39015e-08	-3.83201	13.2907	8.38352	0.099871	2252	3554	2590	991	1402	1114	1740	1098	1084	3554		yes
I	103941	104953	+	SPAC1F8.08	0.753785	4.1755	1.98486e-10	4.42214e-09	-0.0100196	4.1755	0.84391	0.887633	4.42214e-09	-0.200741	16.8765	9.70227	0.103941	1482	2497	1684	822	1175	879	1246	777	685	2497		yes
I	108732	109195	-	SPAC11D3.01c	-0.664475	6.12939	1.75062e-06	8.60956e-06	0.123062	6.12939	0.141784	0.224183	8.60956e-06	1.56096	-8.02243	5.75681	0.108732	2562	3803	3079	3767	5999	4385	5474	3074	3556	5999		yes
I	109628	112377	+	SPNCRNA.608	0.887261	3.8072	2.12589e-11	8.10843e-10	0.166337	3.8072	0.00467732	0.0136716	8.10843e-10	3.38564	20.0548	10.6725	0.109628	1279	2129	1479	665	1121	778	977	562	590	2129		yes
I	110904	112499	-	SPAC11D3.03c	1.80393	2.40221	1.38373e-11	5.78036e-10	0.634113	2.40221	1.88124e-05	0.000190238	5.78036e-10	6.44211	20.7265	10.8589	0.110904	612	1161	780	279	404	293	270	143	175	1161	yes	yes
I	112514	114445	-	SPAC11D3.04c	0.760192	4.88212	9.11803e-12	4.10194e-10	-0.128682	4.88212	0.00621556	0.0174135	4.10194e-10	-3.24002	21.3992	11.0401	0.112514	2589	4397	2962	1239	1934	1460	2095	1322	1304	4397		yes
I	113950	115962	+	mfs2	0.76271	3.27231	9.03619e-09	1.02119e-07	0.0899546	3.27231	0.208315	0.306297	1.02119e-07	1.32179	12.4841	8.04401	0.11395	801	1386	941	487	752	460	676	410	398	1386		yes
I	124907	129053	+	SPAC11D3.10	0.753133	4.55135	1.14221e-11	4.92527e-10	0.0226867	4.55135	0.576374	0.688752	4.92527e-10	0.572607	21.0333	10.9423	0.124907	1916	3230	2209	1037	1578	1209	1574	934	1005	3230		yes
I	130148	131268	+	hsp3104	0.667508	5.14085	1.85575e-10	4.17424e-09	-0.430925	5.14085	2.332e-07	7.7564e-06	4.17424e-09	-9.55254	16.9649	9.73148	0.130148	3188	4912	3292	1270	1890	1436	2610	1620	1552	4912		yes
I	131203	135541	+	SPAC11D3.14c-antisense-1	1.03375	5.51137	1.69501e-14	4.24841e-12	0.207473	5.51137	1.9713e-05	0.000196514	4.24841e-12	6.41305	34.4623	13.7708	0.131203	4221	6513	4700	2061	3171	2314	2822	1607	1674	6513		yes
I	136274	137355	-	SPAC11D3.15-antisense-1	0.620316	4.52569	1.04369e-08	1.14627e-07	0.194681	4.52569	0.00298782	0.00951383	1.14627e-07	3.61574	12.3401	7.98143	0.136274	1712	2701	1905	1106	1663	1295	1542	921	856	2701		yes
I	144733	146501	+	SPAC11D3.18c-antisense-1	1.09142	2.77529	6.37155e-11	1.81035e-09	0.109644	2.77529	0.131339	0.210347	1.81035e-09	1.60684	18.4295	10.1958	0.144733	628	1029	747	259	457	337	417	256	236	1029		yes
I	144819	146935	-	SPAC11D3.18c	0.587845	4.05755	1.96926e-08	1.97432e-07	0.223402	4.05755	0.00103685	0.00407424	1.97432e-07	4.16562	11.7222	7.7057	0.144819	1233	2041	1396	826	1399	916	1169	633	705	2041		yes
I	146871	148041	-	SPAC5H10.01-antisense-1	1.34414	2.25887	1.10242e-10	2.80319e-09	0.175288	2.25887	0.0695519	0.125447	2.80319e-09	1.97213	17.6644	9.95765	0.146871	512	816	611	202	300	242	261	162	194	816		yes
I	146974	148055	+	SPAC5H10.01	0.647533	2.64246	9.67304e-07	5.21393e-06	-0.0808313	2.64246	0.367771	0.483699	5.21393e-06	-0.932042	8.45291	6.01444	0.146974	544	794	543	297	387	296	447	286	236	794		yes
I	148362	149005	+	hsp3102-antisense-1	1.26988	1.09676	6.95674e-08	5.6247e-07	0.46374	1.09676	0.00402128	0.0121749	5.6247e-07	3.46312	10.57	7.15759	0.148362	227	355	245	116	159	133	140	70	67	355		yes
I	152851	155515	+	SPAC5H10.04	1.27408	5.14847	1.30437e-13	1.9071e-11	0.529232	5.14847	2.64068e-08	1.87195e-06	1.9071e-11	11.4456	29.5481	12.8846	0.152851	3223	5540	3919	1828	2629	2061	1934	1149	1138	5540		yes
I	156430	158307	-	adh4	0.817379	7.85802	4.59982e-10	8.89298e-09	0.178541	7.85802	0.00318468	0.00998664	8.89298e-09	3.58291	15.806	9.33726	0.15643	21356	29546	23793	11522	18015	12792	15857	9312	9578	29546		yes
I	161072	162819	+	SPAC5H10.09c-antisense-1	0.786436	3.51547	1.1027e-11	4.83673e-10	0.0929209	3.51547	0.0427294	0.0841872	4.83673e-10	2.23822	21.0901	10.9575	0.161072	965	1651	1107	542	843	601	802	467	469	1651		yes
I	162257	164455	-	SPAC5H10.10-antisense-1	0.708851	2.677	2.57606e-07	1.70872e-06	0.0233803	2.677	0.785265	0.871165	1.70872e-06	0.277976	9.47232	6.58904	0.162257	523	945	649	295	508	334	453	277	313	945		yes
I	166583	167280	+	SPAC5H10.12c-antisense-1	1.08876	3.07887	4.39968e-11	1.4035e-09	0.364968	3.07887	6.07946e-05	0.000452446	1.4035e-09	5.73371	18.9635	10.3566	0.166583	827	1288	856	392	675	488	523	302	300	1288		yes
I	170237	174473	+	rad8-antisense-1	0.928437	4.56005	5.41121e-12	2.62622e-10	0.137348	4.56005	0.0104477	0.0266529	2.62622e-10	2.97389	22.2699	11.2667	0.170237	2164	3300	2260	1022	1640	1199	1545	865	869	3300		yes
I	176878	177943	-	gpi7-antisense-1	1.96413	2.16097	2.47888e-13	2.89947e-11	0.0551379	2.16097	0.535038	0.64885	2.89947e-11	0.636678	28.1482	12.6057	0.176878	733	1150	757	156	258	192	252	145	147	1150		yes
I	198884	199231	+	SPAC13G6.13	1.87303	-0.688286	3.46124e-08	3.1465e-07	0.581362	-0.688286	0.00956121	0.0247604	3.1465e-07	3.01939	11.1953	7.46077	0.198884	74	135	97	27	44	36	31	22	14	135		yes
I	199874	200587	-	aps1-antisense-1	1.12415	1.15672	9.07222e-06	3.57088e-05	0.423353	1.15672	0.0357562	0.0727282	3.57088e-05	2.33347	6.90505	5.04229	0.199874	196	283	218	83	168	121	122	63	72	283		yes
I	203597	204322	-	SPNCRNA.621	0.726827	2.78538	3.87606e-08	3.43029e-07	0.2341	2.78538	0.00578286	0.0164109	3.43029e-07	3.27696	11.0919	7.41161	0.203597	573	970	608	336	560	423	466	273	307	970		yes
I	206775	209401	+	sty1-antisense-1	1.45309	5.46842	3.50306e-13	3.41451e-11	-0.129374	5.46842	0.050353	0.0960525	3.41451e-11	-2.14957	27.421	12.4556	0.206775	5672	9217	6167	1620	2645	1819	2905	1635	1668	9217		yes
I	213527	215928	-	SPNCRNA.623	0.853501	3.08064	2.23061e-09	3.21736e-08	0.274411	3.08064	0.00118455	0.00453036	3.21736e-08	4.09572	13.959	8.65158	0.213527	706	1190	816	420	635	512	546	361	304	1190		yes
I	229270	230855	-	SPAC24B11.14-antisense-1	1.07975	2.62328	1.38387e-08	1.45389e-07	0.0711768	2.62328	0.504099	0.619791	1.45389e-07	0.686469	12.0622	7.85891	0.22927	648	993	641	289	427	265	373	247	249	993		yes
I	230545	231136	+	SPAC24B11.14	1.04408	1.69877	2.55466e-08	2.45597e-07	0.0435508	1.69877	0.68599	0.789485	2.45597e-07	0.41319	11.4766	7.59267	0.230545	276	538	357	152	193	159	195	132	129	538		yes
I	247720	248448	-	ndk1-antisense-1	0.916396	1.3914	1.59023e-06	7.98301e-06	0.363602	1.3914	0.0113526	0.028485	7.98301e-06	2.93123	8.09111	5.79854	0.24772	218	349	246	127	202	149	181	92	77	349		yes
I	256086	257001	+	trk2-antisense-1	0.644001	1.80963	7.23056e-07	4.06277e-06	0.0981317	1.80963	0.252555	0.358357	4.06277e-06	1.19556	8.66993	6.14083	0.256086	267	408	293	166	231	175	237	128	134	408		yes
I	266551	267792	-	tra2-antisense-1	0.82413	1.62129	2.09088e-06	1.00922e-05	0.295904	1.62129	0.0221441	0.049273	1.00922e-05	2.5857	7.89653	5.67967	0.266551	287	417	269	149	246	186	215	99	130	417		yes
I	300705	301411	+	tup11-antisense-1	1.31509	1.71408	2.37401e-09	3.37263e-08	0.305822	1.71408	0.0140459	0.0339677	3.37263e-08	2.82166	13.8903	8.62452	0.300705	352	527	392	136	216	195	194	105	112	527		yes
I	317718	319171	+	sif3-antisense-1	0.826739	3.93565	5.42608e-12	2.62622e-10	0.292098	3.93565	5.33498e-06	7.50318e-05	2.62622e-10	7.25406	22.2652	11.2655	0.317718	1220	2072	1392	757	1160	872	997	561	570	2072		yes
I	321796	322578	-	cid14-antisense-1	1.06726	1.55622	2.739e-09	3.79138e-08	0.598848	1.55622	6.28381e-06	8.43208e-05	3.79138e-08	7.14533	13.7335	8.56241	0.321796	269	405	270	157	248	183	169	94	99	405	yes	yes
I	358613	359235	+	SPAC630.07c-antisense-1	1.56587	2.52718	2.51651e-11	8.8748e-10	0.708369	2.52718	1.59605e-06	2.9711e-05	8.8748e-10	8.08849	19.7966	10.5992	0.358613	655	1045	698	287	499	358	277	180	196	1045	yes	yes
I	388352	389177	-	trm112-antisense-1	0.749722	1.72615	1.09847e-05	4.20114e-05	0.340645	1.72615	0.0130428	0.0319603	4.20114e-05	2.85984	6.78184	4.95921	0.388352	222	443	296	158	258	207	219	113	127	443		yes
I	431220	431301	+	snR40	0.654394	1.05259	0.000384778	0.000974159	0.330651	1.05259	0.0444897	0.0871417	0.000974159	2.21651	4.69461	3.41479	0.43122	131	259	183	115	168	111	114	104	78	259		yes
I	434104	434843	+	prl5	1.1552	-1.8915	0.000186553	0.000508044	1.32428	-1.8915	5.33327e-05	0.000408612	0.000408612	5.81075	5.09272	3.7292	0.434104	19	37	26	20	38	22	15	7	7	38	yes	yes
I	436953	438699	-	mre11-antisense-1	0.660439	3.9943	4.42367e-09	5.69639e-08	0.170278	3.9943	0.00749395	0.0203222	5.69639e-08	3.14424	13.2193	8.35422	0.436953	1232	2049	1501	821	1242	877	1099	667	671	2049		yes
I	446000	446071	+	SPATRNAVAL.01	-1.74982	-3.77358	0.0237357	0.0392593	-0.507129	-3.77358	0.419584	0.535779	0.0392593	-0.832689	-2.54945	1.6246	0.446	1	3	6	5	9	5	13	5	8	13		yes
I	460793	461752	+	SPNCRNA.651	0.643864	1.46806	1.65058e-05	5.95261e-05	0.224734	1.46806	0.0554887	0.10412	5.95261e-05	2.09667	6.5238	4.78236	0.460793	214	359	270	153	235	156	205	125	105	359		yes
I	519257	520194	+	SPNCRNA.658	0.604679	-1.01258	0.0226407	0.0376165	0.133379	-1.01258	0.60754	0.718523	0.0376165	0.525891	2.57413	1.64511	0.519257	26	81	43	21	40	29	40	17	20	81		yes
I	541797	544030	+	pol4-antisense-2	0.595759	1.2181	3.15827e-05	0.000105446	0.250795	1.2181	0.0319387	0.0663349	0.000105446	2.39337	6.12402	4.50055	0.541797	172	282	186	121	196	119	162	93	86	282		yes
I	577199	578150	+	SPNCRNA.155	0.603867	-0.292615	0.010073	0.0180687	0.0565062	-0.292615	0.802343	0.879309	0.0180687	0.255323	2.99264	1.99684	0.577199	58	118	54	39	54	40	55	43	24	118		yes
I	578392	579948	+	mcp7	-0.905666	5.08182	1.72311e-11	6.87984e-10	-0.545256	5.08182	8.31665e-09	9.78836e-07	6.87984e-10	-12.5677	-20.3808	10.7637	0.578392	1288	2268	1406	1573	2326	1590	3417	2018	2033	3417		yes
I	584478	587656	-	SPAC13A11.06-antisense-1	0.592524	1.1597	0.000520411	0.00127167	0.304222	1.1597	0.0474461	0.091689	0.00127167	2.18179	4.53169	3.28365	0.584478	151	281	172	103	185	139	157	71	96	281		yes
I	585355	587495	+	SPAC13A11.06	1.16658	4.14607	2.1807e-11	8.11663e-10	0.52221	4.14607	1.25201e-06	2.50446e-05	8.11663e-10	8.26377	20.0157	10.6614	0.585355	1577	2582	1737	835	1330	1096	1035	542	546	2582		yes
I	598131	599439	-	aur1-antisense-1	2.14511	1.68332	1.14394e-11	4.92527e-10	0.326876	1.68332	0.0193609	0.0441439	4.92527e-10	2.65561	21.0309	10.9416	0.598131	534	967	609	125	239	153	191	99	94	967		yes
I	604128	606113	+	nab3-antisense-1	0.610447	4.524	5.48954e-11	1.64537e-09	0.105328	4.524	0.0103832	0.0265075	1.64537e-09	2.97708	18.6427	10.2605	0.604128	1782	2941	1998	1118	1660	1308	1613	950	983	2941		yes
I	664677	665246	-	rad15-antisense-1	0.779805	2.36094	5.85214e-08	4.8432e-07	-0.0896059	2.36094	0.303641	0.415714	4.8432e-07	-1.06962	10.7222	7.23269	0.664677	454	778	479	236	346	226	368	216	217	778		yes
I	678571	680480	-	SPNCRNA.675	0.755176	3.04107	5.50006e-09	6.76211e-08	0.333815	3.04107	0.000122553	0.000768615	6.76211e-08	5.32919	12.9913	8.25963	0.678571	649	1092	678	422	667	468	518	300	335	1092		yes
I	697960	702755	-	mug62	0.90805	4.08276	8.46731e-11	2.27474e-09	0.670892	4.08276	7.02161e-09	8.64521e-07	2.27474e-09	12.7396	18.0289	10.0723	0.69796	1264	2125	1377	916	1511	1065	905	573	565	2125	yes	yes
I	778805	781335	-	SPAC4G8.09-antisense-1	1.26983	3.52946	1.18796e-12	8.86924e-11	0.148452	3.52946	0.0247033	0.0537075	8.86924e-11	2.52855	24.9956	11.9252	0.778805	1187	1984	1326	445	770	572	670	435	397	1984		yes
I	790798	791645	+	SPAC16C9.01c-antisense-1	1.09969	2.32472	6.02088e-10	1.10325e-08	0.260665	2.32472	0.00605967	0.0170545	1.10325e-08	3.25302	15.4764	9.22034	0.790798	456	786	559	235	361	272	310	196	171	786		yes
I	792378	794001	+	SPAC16C9.02c-antisense-1	0.591636	1.10802	4.52208e-05	0.000144123	0.369562	1.10802	0.00381739	0.0116278	0.000144123	3.48982	5.90852	4.34466	0.792378	142	232	174	111	170	124	142	72	79	232		yes
I	826579	828205	+	SPAC2G11.10c-antisense-1	0.997303	3.66023	4.41955e-12	2.29751e-10	0.221369	3.66023	0.000544599	0.00245157	2.29751e-10	4.50732	22.6166	11.3546	0.826579	1108	1841	1298	625	872	644	797	446	472	1841		yes
I	829234	831663	+	prh1-antisense-1	0.822875	2.10584	2.6367e-07	1.73262e-06	0.174754	2.10584	0.0949668	0.161766	1.73262e-06	1.79632	9.45365	6.57894	0.829234	398	599	403	183	360	232	296	176	165	599		yes
I	836307	837262	-	atg22-antisense-1	2.34696	1.86251	1.49676e-12	1.00041e-10	0.340611	1.86251	0.0113595	0.0284921	1.00041e-10	2.93092	24.5605	11.8248	0.836307	578	1065	760	129	217	169	176	107	96	1065		yes
I	848371	849443	+	SPAC521.04c-antisense-1	1.75061	0.502928	2.94878e-09	4.04182e-08	0.541626	0.502928	0.00262361	0.00852036	4.04182e-08	3.6827	13.6532	8.53036	0.848371	170	283	198	72	105	66	82	41	34	283		yes
I	906863	908571	-	mcb1-antisense-1	0.685155	3.63992	3.98402e-09	5.22614e-08	0.294213	3.63992	0.000120274	0.00075907	5.22614e-08	5.33986	13.3301	8.39968	0.906863	971	1643	1101	630	1022	795	825	527	508	1643		yes
I	934056	934503	+	SPNCRNA.160	0.62946	-0.756714	0.00625029	0.0118457	0.231967	-0.756714	0.285416	0.394689	0.0118457	1.11257	3.23716	2.2041	0.934056	36	92	61	34	50	37	44	21	32	92		yes
I	934665	934738	-	SPATRNAALA.01	0.266803	-6.31392	0.63906	0.693188	2.31114	-6.31392	0.000365058	0.00180421	0.00180421	4.72317	0.479844	0.194458	0.934665	0	1	0	1	3	3	0	0	0	3	yes
I	938390	939912	+	SPAC1687.19c-antisense-1	1.07646	1.55001	2.74877e-08	2.6104e-07	-0.299258	1.55001	0.0234327	0.0515197	2.6104e-07	-2.55617	11.4082	7.56086	0.93839	301	461	359	100	169	104	185	128	115	461		yes
I	948715	949365	+	SPNCRNA.699	-0.44262	1.56676	0.000201586	0.000544337	-0.881739	1.56676	5.32097e-07	1.35791e-05	1.35791e-05	-8.9029	-5.04956	3.69554	0.948715	156	261	171	111	162	102	309	182	155	309	yes
I	951028	952560	+	mss1-antisense-1	1.42848	3.56061	7.7142e-12	3.54698e-10	0.0467725	3.56061	0.559136	0.672151	3.54698e-10	0.599011	21.6746	11.1127	0.951028	1486	2142	1473	451	711	528	714	416	398	2142		yes
I	977075	977568	-	prl50	-0.808556	0.607271	3.62644e-05	0.000119317	-0.142651	0.607271	0.267182	0.374867	0.000119317	-1.15765	-6.04057	4.44052	0.977075	54	109	60	85	130	89	159	81	75	159		yes
I	977709	978637	+	meu13	-0.702302	1.18433	8.68931e-06	3.43732e-05	-0.224088	1.18433	0.0366672	0.0742656	3.43732e-05	-2.32007	-6.93301	5.06101	0.977709	98	154	99	119	172	131	219	115	127	219		yes
I	993887	995063	+	SPNCRNA.703	1.41173	1.78289	2.99947e-09	4.09538e-08	0.521086	1.78289	0.000572767	0.0025538	4.09538e-08	4.48031	13.6348	8.52296	0.993887	376	570	461	183	280	191	178	118	130	570		yes
I	1005499	1005710	+	SPNCRNA.164	-0.589998	-0.754122	0.0250833	0.0412355	0.490717	-0.754122	0.0339797	0.0697076	0.0412355	2.36054	-2.52056	1.60062	1.0055	20	45	23	36	84	43	53	27	26	84		yes
I	1015475	1015830	+	SPNCRNA.220	-0.72446	-0.888859	0.0212558	0.0355205	0.382574	-0.888859	0.145636	0.229525	0.0355205	1.54477	-2.60704	1.67252	1.01548	22	25	25	39	61	35	52	15	34	61		yes
I	1025199	1025635	+	fap2-antisense-1	1.92485	-0.345719	2.27327e-07	1.53255e-06	0.0716594	-0.345719	0.778433	0.865089	1.53255e-06	0.287081	9.57318	6.64335	1.0252	105	198	134	24	48	32	36	31	25	198		yes
I	1031904	1033018	-	crn1-antisense-1	1.19586	3.25369	1.00612e-10	2.58642e-09	0.361371	3.25369	0.00031727	0.00161817	2.58642e-09	4.79962	17.7899	9.99735	1.0319	951	1501	1041	400	778	524	572	329	328	1501		yes
I	1063021	1063448	+	SPNCRNA.166	1.19795	-0.961755	0.000459702	0.00114201	0.216859	-0.961755	0.478567	0.594966	0.00114201	0.728929	4.59841	3.33752	1.06302	50	91	49	16	41	27	32	10	28	91		yes
I	1063729	1066954	+	spt5	-0.656761	7.59509	3.5579e-12	1.9817e-10	-0.0310871	7.59509	0.298861	0.41013	1.9817e-10	-1.08069	-22.9938	11.4488	1.06373	7427	13294	8758	10462	16663	11996	17536	9979	9874	17536		yes
I	1081802	1083525	+	meu31-antisense-1	0.647417	1.74915	6.92139e-07	3.91729e-06	-0.134499	1.74915	0.138549	0.220176	3.91729e-06	-1.57485	8.70285	6.15981	1.0818	296	473	301	134	226	177	263	147	140	473		yes
I	1129391	1129982	-	SPAC56F8.03-antisense-1	0.855657	1.96589	1.52458e-07	1.08075e-06	0.701956	1.96589	2.41402e-06	4.07907e-05	1.08075e-06	7.79563	9.90092	6.81685	1.12939	320	471	336	246	351	277	213	158	132	471	yes	yes
I	1134589	1135838	+	mug54-antisense-1	0.686756	2.78575	2.15657e-07	1.4623e-06	-0.103936	2.78575	0.224421	0.325545	1.4623e-06	-1.27357	9.61592	6.66624	1.13459	536	849	636	279	423	306	470	246	298	849		yes
I	1146833	1148085	+	SPAC56F8.12	0.981278	1.1319	5.16909e-07	3.05359e-06	0.660517	1.1319	6.98745e-05	0.000503987	3.05359e-06	5.65234	8.92513	6.28659	1.14683	164	290	197	121	199	130	107	71	89	290	yes	yes
I	1181117	1182594	+	SPAC22A12.14c-antisense-1	1.10549	3.53552	5.04209e-10	9.48669e-09	0.240606	3.53552	0.00913879	0.0238513	9.48669e-09	3.04257	15.6929	9.29739	1.18112	1105	1869	1105	532	768	626	679	414	428	1869		yes
I	1185837	1189506	-	SPAC22A12.17c	0.69062	3.86478	3.93712e-09	5.17429e-08	0.142178	3.86478	0.0254828	0.055129	5.17429e-08	2.51227	13.3427	8.40482	1.18584	1095	1749	1219	661	1006	732	959	508	566	1749		yes
I	1190109	1190905	-	SPNCRNA.720	-1.12868	1.96393	7.54763e-09	8.81352e-08	-0.857957	1.96393	1.73189e-07	6.23302e-06	8.81352e-08	-9.7954	-12.666	8.12219	1.19011	139	242	148	159	213	179	449	252	233	449	yes	yes
I	1206325	1210885	+	prp22-antisense-1	1.11058	5.40873	2.15894e-15	9.21e-13	-0.0335873	5.40873	0.293087	0.403628	9.21e-13	-1.09425	40.2343	14.6658	1.20633	4264	6993	4734	1794	2534	1911	2739	1598	1631	6993		yes
I	1219252	1220071	+	SPAC10F6.08c-antisense-1	1.80297	1.40093	9.70233e-12	4.28245e-10	0.869102	1.40093	3.32233e-07	9.98634e-06	4.28245e-10	9.26962	21.2978	11.0131	1.21925	325	498	334	137	222	163	117	74	75	498	yes	yes
I	1229095	1230361	-	mam4	0.742678	4.83408	4.3538e-12	2.29736e-10	-0.0598497	4.83408	0.123314	0.200236	2.29736e-10	-1.64429	22.6425	11.3611	1.22909	2352	3932	2741	1248	1832	1384	1948	1228	1167	3932		yes
I	1232132	1233115	+	SPAC10F6.14c-antisense-1	1.26763	3.50809	1.60007e-10	3.76959e-09	0.352976	3.50809	0.000869193	0.00355477	3.76959e-09	4.25858	17.1614	9.79586	1.23213	1190	1843	1397	567	852	611	702	427	359	1843		yes
I	1235569	1238775	-	SPAC10F6.15-antisense-1	0.598406	4.73971	1.18035e-10	2.95176e-09	0.269564	4.73971	3.69263e-06	5.65827e-05	2.95176e-09	7.50222	17.5712	9.92799	1.23557	2075	3337	2301	1415	2204	1687	1904	1056	1152	3337		yes
I	1263452	1265929	+	cct5-antisense-1	1.12879	2.22785	2.87628e-10	6.03882e-09	0.357845	2.22785	0.000407873	0.00196868	6.03882e-09	4.66302	16.3961	9.54117	1.26345	432	718	522	235	346	264	302	144	172	718		yes
I	1280537	1281411	+	SPAPB17E12.09	1.45723	1.19257	8.69431e-08	6.78717e-07	0.900079	1.19257	4.3232e-05	0.000351974	6.78717e-07	5.93532	10.3763	7.06076	1.28054	214	362	242	124	220	137	90	68	85	362	yes	yes
I	1294072	1294990	-	SPAC1565.03-antisense-1	0.918388	2.49494	2.06275e-09	3.00964e-08	0.382211	2.49494	0.000114988	0.000730976	3.00964e-08	5.36543	14.0458	8.68555	1.29407	485	819	531	302	456	333	353	235	195	819		yes
I	1314924	1315020	-	SPATRNAPRO.02	-0.0483697	0.649049	0.753691	0.794801	0.590792	0.649049	0.00100829	0.00398883	0.00398883	4.18031	-0.320273	0.122807	1.31492	73	152	97	143	165	126	115	74	78	165	yes
I	1332337	1333254	+	ade3-antisense-1	1.03892	2.50195	1.06641e-07	8.06474e-07	0.507818	2.50195	0.000463777	0.00218589	8.06474e-07	4.59365	10.2014	6.97208	1.33234	487	761	569	281	460	345	344	154	221	761		yes
I	1343999	1345867	+	SPNCRNA.735	1.27673	2.67189	5.99055e-11	1.73726e-09	0.627926	2.67189	1.1028e-06	2.28978e-05	1.73726e-09	8.35643	18.5174	10.2225	1.344	616	1035	624	335	519	395	341	212	201	1035	yes	yes
I	1359979	1360931	-	SPNCRNA.738	1.00871	0.39321	8.31073e-06	3.31956e-05	0.327819	0.39321	0.0612995	0.113181	3.31956e-05	2.04204	6.96196	5.08036	1.35998	120	230	113	71	101	74	83	45	55	230		yes
I	1368512	1369068	-	cyp1-antisense-1	0.618749	2.55002	1.57118e-06	7.90433e-06	0.279119	2.55002	0.00448708	0.0132226	7.90433e-06	3.40692	8.09975	5.80377	1.36851	404	731	469	279	490	326	372	228	240	731		yes
I	1370156	1371501	+	mug10	-0.606526	2.48908	1.39604e-06	7.14654e-06	-0.298224	2.48908	0.0012239	0.00464037	7.14654e-06	-4.07861	-8.18483	5.8551	1.37016	264	391	265	254	430	300	531	275	325	531		yes
I	1398982	1399560	+	SPNCRNA.740	-0.917026	1.95368	1.57986e-06	7.94233e-06	-0.113143	1.95368	0.287557	0.397259	7.94233e-06	-1.10742	-8.0958	5.80138	1.39898	130	222	176	200	366	232	356	200	249	366		yes
I	1465785	1469848	+	Tf2-1	-0.979837	2.31358	2.39429e-07	1.6003e-06	0.450469	2.31358	0.000116785	0.000741048	1.6003e-06	5.3566	-9.53124	6.62082	1.46579	155	278	189	397	606	445	475	278	239	606		yes
I	1526345	1527075	+	SPNCRNA.174	-1.00966	-1.99369	0.0182139	0.0308981	-0.128591	-1.99369	0.714078	0.812615	0.0308981	-0.374228	-2.68731	1.7396	1.52635	4	13	12	14	17	13	20	11	14	20		yes
I	1533565	1534417	+	SPAC57A7.06-antisense-1	1.51645	3.15015	1.27039e-12	9.28711e-11	0.216559	3.15015	0.00915885	0.023877	9.28711e-11	3.04144	24.8685	11.8961	1.53357	973	1721	1169	370	571	411	512	268	308	1721		yes
I	1559881	1561967	+	ire1-antisense-1	1.51375	2.63931	4.41393e-12	2.29751e-10	0.832135	2.63931	2.63045e-08	1.87195e-06	2.29751e-10	11.4492	22.6188	11.3552	1.55988	630	1026	694	330	534	401	284	188	191	1026	yes	yes
I	1564101	1568523	-	Tf2-2	-0.818638	5.67694	8.05322e-09	9.31095e-08	0.518263	5.67694	5.59625e-07	1.39344e-05	9.31095e-08	8.86427	-12.6002	8.09403	1.5641	1951	3086	1856	4251	5904	4766	4404	2541	2810	5904		yes
I	1572010	1572308	-	SPNCRNA.80	1.24181	-2.92117	0.00279046	0.00570115	0.318326	-2.92117	0.412041	0.529132	0.00570115	0.84662	3.65092	2.55432	1.57201	11	16	16	5	6	8	5	3	6	16		yes
I	1574846	1575103	-	SPNCRNA.81	2.02361	-4.74762	0.0123718	0.0217663	1.82967	-4.74762	0.0238205	0.0522087	0.0217663	2.54759	2.88702	1.90757	1.57485	5	6	1	3	4	1	1	0	0	6		yes
I	1599323	1600363	+	SPAC23H4.05c	0.66035	2.07565	6.13786e-06	2.54583e-05	0.00201432	2.07565	0.984779	0.989149	2.54583e-05	0.0194355	7.16088	5.21198	1.59932	332	557	388	198	310	192	308	174	169	557		yes
I	1611335	1611958	-	SPAP27G11.02-antisense-1	0.983638	0.550141	1.58374e-06	7.95609e-06	0.504466	0.550141	0.00200497	0.00689747	7.95609e-06	3.82165	8.09404	5.80032	1.61134	131	202	147	81	136	81	89	45	62	202		yes
I	1631129	1632401	-	SPNCRNA.750	0.910314	4.22492	2.46489e-11	8.78102e-10	-0.162113	4.22492	0.00905494	0.02365	8.78102e-10	-3.04729	19.8282	10.6082	1.63113	1818	2857	1852	712	1123	843	1275	749	772	2857		yes
I	1651012	1652981	+	mug28	0.965952	2.30846	1.49755e-07	1.06699e-06	0.815432	2.30846	1.72675e-06	3.17819e-05	1.06699e-06	8.03221	9.91579	6.82462	1.65101	376	556	415	246	474	333	260	148	147	556	yes	yes
I	1665144	1667735	+	SPAC343.21	0.791934	1.2799	1.82142e-05	6.46244e-05	0.0472865	1.2799	0.738809	0.832257	6.46244e-05	0.340418	6.46224	4.73959	1.66514	187	365	234	105	161	138	141	107	120	365		yes
I	1686076	1686662	-	bst1-antisense-1	2.20925	0.672625	9.34401e-10	1.58397e-08	-0.0257869	0.672625	0.893585	0.921607	1.58397e-08	-0.136328	14.9515	9.02947	1.68608	284	489	371	64	93	53	91	51	56	489		yes
I	1690187	1691715	+	swd22	-0.218532	6.27131	2.3137e-07	1.55532e-06	0.585481	6.27131	5.55629e-13	6.49901e-10	6.49901e-10	26.4793	-9.55891	6.63569	1.69019	3504	5709	4014	5480	8401	6092	5823	3325	3302	8401	yes
I	1701860	1702271	+	SPNCRNA.177	0.680153	-1.05162	0.0103474	0.0185061	0.700787	-1.05162	0.00960741	0.0248525	0.0185061	3.01692	2.97885	1.98517	1.70186	34	56	31	30	37	39	29	16	15	56	yes	yes
I	1704582	1704664	+	SPATRNALYS.01	0.113709	-1.98742	0.765162	0.804239	1.12608	-1.98742	0.00593403	0.0167451	0.0167451	3.26375	0.30484	0.116247	1.70458	16	19	13	24	39	22	21	15	4	39	yes
I	1725052	1725780	-	SPNCRNA.757	1.11692	-0.307688	0.000297685	0.000775195	0.862419	-0.307688	0.00330137	0.0103019	0.000775195	3.56441	4.83447	3.52624	1.72505	69	116	66	68	75	42	38	28	26	116	yes	yes
I	1731718	1733316	-	amt2-antisense-1	1.60268	3.56357	2.87437e-13	3.19703e-11	0.746644	3.56357	1.7631e-08	1.54668e-06	3.19703e-11	11.8279	27.8346	12.5415	1.73172	1366	2234	1562	673	1026	763	616	375	378	2234	yes	yes
I	1746464	1746547	+	SPATRNATYR.01	-0.223965	-1.33104	0.370611	0.449835	0.687731	-1.33104	0.00833642	0.0221743	0.0221743	3.08967	-0.926358	0.431082	1.74646	17	23	27	33	40	35	28	15	19	40	yes
I	1754924	1755748	+	dbr1-antisense-1	1.41852	2.03261	1.36462e-09	2.17657e-08	0.594129	2.03261	9.18362e-05	0.000614401	2.17657e-08	5.49411	14.5121	8.86499	1.75492	432	803	446	228	336	250	242	138	124	803	yes	yes
I	1759484	1760333	+	SPAC17A5.05c-antisense-1	0.434115	2.52257	0.000110008	0.000319066	0.808648	2.52257	1.00281e-07	4.45425e-06	4.45425e-06	10.2539	5.39067	3.95858	1.75948	321	593	380	430	606	412	378	199	195	606	yes
I	1772296	1772369	+	SPATRNAILE.01	1.16487	-3.39614	0.11869	0.165402	2.3832	-3.39614	0.0027469	0.00887148	0.00887148	3.65903	1.66683	0.925586	1.7723	8	10	2	14	11	12	6	0	2	14	yes
I	1774296	1776403	-	ucp7-antisense-1	1.03272	4.20393	4.98923e-12	2.53728e-10	0.536306	4.20393	4.92765e-08	2.83461e-06	2.53728e-10	10.8753	22.4083	11.302	1.7743	1613	2785	1747	1003	1603	1147	1101	659	653	2785		yes
I	1792433	1794994	-	crp79	1.00222	4.12431	9.29084e-12	4.15306e-10	0.91	4.12431	4.68769e-11	2.19321e-08	4.15306e-10	18.8711	21.3685	11.0319	1.79243	1358	2162	1497	1055	1721	1294	927	546	546	2162	yes	yes
I	1798347	1799015	+	SPAC1002.01	-0.673712	1.91488	1.90042e-06	9.2619e-06	-0.165018	1.91488	0.0599349	0.111158	9.2619e-06	-2.05442	-7.96406	5.72115	1.79835	146	267	173	180	320	221	361	182	212	361		yes
I	1838822	1840290	-	toe1-antisense-1	0.65164	2.25655	1.67176e-06	8.31245e-06	0.30293	2.25655	0.00371704	0.0113418	8.31245e-06	3.5035	8.05532	5.77683	1.83882	334	609	434	271	351	312	313	187	205	609		yes
I	1844130	1845339	+	SPNCRNA.178	-0.404949	1.10355	0.000659036	0.0015705	-0.755593	1.10355	4.17329e-06	6.17893e-05	6.17893e-05	-7.4191	-4.40541	3.18109	1.84413	120	185	145	97	120	88	213	129	138	213	yes
I	1874206	1875627	+	SPNCRNA.766	0.718831	2.79164	3.33922e-08	3.0627e-07	0.0805597	2.79164	0.277326	0.386165	3.0627e-07	1.13229	11.2282	7.47635	1.87421	581	955	628	338	485	376	506	275	279	955		yes
I	1875085	1875651	-	SPNCRNA.768	1.20154	1.80224	1.89451e-09	2.82286e-08	0.195808	1.80224	0.0664559	0.120857	2.82286e-08	1.99742	14.1407	8.7225	1.87508	339	602	414	148	264	171	218	142	115	602		yes
I	1886752	1888797	-	SPAPB1A10.13-antisense-1	0.646285	2.01592	1.554e-05	5.65956e-05	0.571825	2.01592	7.66703e-05	0.000537177	5.65956e-05	5.59838	6.56165	4.80855	1.88675	303	479	333	218	408	292	272	148	154	479		yes
I	1897289	1898926	-	gar2-antisense-1	1.30642	1.87165	7.35947e-09	8.63691e-08	0.565437	1.87165	0.000229451	0.00125706	8.63691e-08	4.97775	12.6917	8.13315	1.89729	346	605	434	195	282	238	191	135	125	605		yes
I	1901612	1901982	+	SPNCRNA.182	2.25182	-5.46002	0.00445285	0.00873641	-0.100104	-5.46002	0.900601	0.926612	0.00873641	-0.127285	3.41085	2.35136	1.90161	4	4	3	1	0	0	0	0	1	4		yes
I	1913840	1915898	-	pds5-antisense-1	1.08865	4.20884	3.30974e-11	1.12211e-09	0.317483	4.20884	0.000175752	0.00102175	1.12211e-09	5.12603	19.3839	10.4802	1.91384	1791	2895	1865	867	1423	1024	1209	594	688	2895		yes
I	1920876	1921644	+	SPNCRNA.774	0.611655	0.713573	2.68876e-05	9.16393e-05	0.212107	0.713573	0.0671699	0.12184	9.16393e-05	1.99149	6.22192	4.57045	1.92088	129	203	135	87	125	93	112	61	73	203		yes
I	1953735	1954811	+	SPNCRNA.779	-0.655827	2.0734	4.83639e-05	0.00015296	-0.178065	2.0734	0.115998	0.191222	0.00015296	-1.68032	-5.86861	4.31548	1.95373	145	294	226	249	300	248	369	236	234	369		yes
I	1968434	1969093	-	SPAC9G1.14	0.933487	3.05213	1.16318e-08	1.2501e-07	-0.201247	3.05213	0.0439145	0.0862317	1.2501e-07	-2.22351	12.2327	7.93435	1.96843	838	1357	844	312	527	355	630	295	362	1357		yes
I	2012668	2013458	-	ebp2-antisense-1	0.905323	0.923957	4.71717e-06	2.02107e-05	0.175541	0.923957	0.228523	0.330357	2.02107e-05	1.26173	7.33648	5.32632	2.01267	180	283	175	94	148	90	120	69	85	283		yes
I	2055972	2056968	-	spo3-antisense-1	0.947271	0.856412	7.80203e-06	3.1414e-05	0.612773	0.856412	0.000897848	0.00365069	3.1414e-05	4.24145	7.00314	5.10779	2.05597	152	224	176	104	178	98	111	60	59	224	yes	yes
I	2066217	2067343	+	rad55-antisense-1	0.422234	2.42581	0.000782781	0.00182631	0.649305	2.42581	1.36648e-05	0.000148681	0.000148681	6.64279	4.31398	3.10636	2.06622	319	522	375	331	518	380	348	171	215	522	yes
I	2094110	2095066	-	obr1	-0.636308	8.44745	1.03482e-09	1.72913e-08	-0.314191	8.44745	5.0935e-06	7.28029e-05	1.72913e-08	-7.28501	-14.8319	8.98514	2.09411	16002	24790	16719	17102	25560	19543	32792	20085	19286	32792		yes
I	2146730	2148425	-	ata1-antisense-1	0.794359	5.35681	1.27309e-11	5.38225e-10	0.456929	5.35681	2.46012e-08	1.81782e-06	5.38225e-10	11.5119	20.8593	10.8951	2.14673	3267	5168	3650	2358	3391	2516	2572	1499	1555	5168		yes
I	2176803	2179225	+	vta1-antisense-1	0.620696	1.76614	1.93829e-05	6.85286e-05	0.479927	1.76614	0.000335549	0.00169294	6.85286e-05	4.76905	6.42354	4.71258	2.1768	215	418	283	193	293	229	245	119	117	418		yes
I	2196440	2199126	-	hrp1-antisense-1	1.24259	5.89162	1.81327e-14	4.28998e-12	0.119414	5.89162	0.00879222	0.0230669	4.28998e-12	3.06238	34.2878	13.7415	2.19644	6456	10034	6769	2549	3893	2805	3595	2109	2232	10034		yes
I	2199327	2200168	-	atg12	-0.719421	2.76743	1.61503e-08	1.66681e-07	0.201779	2.76743	0.00236395	0.00783296	1.66681e-07	3.73647	-11.9124	7.79182	2.19933	251	385	302	404	651	479	562	339	343	651		yes
I	2199428	2200071	+	atg12-antisense-1	0.74707	1.9879	8.02683e-07	4.43911e-06	0.36926	1.9879	0.00157894	0.00573551	4.43911e-06	3.94566	8.59157	6.09546	2.19943	299	476	330	204	322	209	237	143	150	476		yes
I	2228049	2228781	+	SPNCRNA.188	-2.73178	-0.594013	5.9342e-07	3.43616e-06	-0.188634	-0.594013	0.379627	0.49567	3.43616e-06	-0.908507	-8.81952	6.22664	2.22805	10	13	10	35	90	52	86	45	53	90		yes
I	2245513	2247257	-	pof14-antisense-1	0.584348	1.60561	2.93995e-05	9.87205e-05	0.772846	1.60561	1.47714e-06	2.8099e-05	2.8099e-05	8.14411	6.16749	4.53166	2.24551	172	325	231	208	308	200	181	109	100	325	yes
I	2262789	2265404	+	mug133	-0.789591	2.05476	2.95685e-06	1.3642e-05	0.207127	2.05476	0.0386496	0.0774979	1.3642e-05	2.29198	-7.6547	5.52917	2.26279	142	227	170	273	365	292	346	227	181	365		yes
I	2290391	2291538	-	SPNCRNA.810	1.70427	2.10152	1.41563e-12	9.65926e-11	0.0776414	2.10152	0.372474	0.48842	9.65926e-11	0.922644	24.6648	11.8491	2.29039	603	940	712	177	270	183	251	146	160	940		yes
I	2291666	2292778	+	SPAC4G9.22	-0.915551	7.15115	8.4475e-09	9.68702e-08	-0.0124098	7.15115	0.865818	0.903809	9.68702e-08	-0.17224	-12.5519	8.07327	2.29167	4908	8011	6057	9250	11778	9357	12327	8016	8197	12327		yes
I	2295580	2297981	-	ssa1	0.834734	7.76191	1.41754e-05	5.22494e-05	0.486164	7.76191	0.00156484	0.0056907	5.22494e-05	3.95033	6.61958	4.84846	2.29558	20366	31653	14374	12281	17988	13287	13466	7852	7833	31653		yes
I	2297820	2298939	+	SPNCRNA.811	0.989877	-1.86431	0.0194993	0.0328719	0.455979	-1.86431	0.280114	0.389198	0.0328719	1.12545	2.65191	1.70998	2.29782	39	32	22	12	22	19	16	5	18	39		yes
I	2336248	2338094	-	mug68-antisense-1	0.60132	4.36026	1.52746e-10	3.65295e-09	0.177331	4.36026	0.00035776	0.00177313	3.65295e-09	4.73415	17.2234	9.81603	2.33625	1568	2500	1715	1028	1548	1146	1405	818	850	2500		yes
I	2344301	2345602	-	SPAC17G8.02-antisense-1	0.89395	1.66929	1.05222e-06	5.60282e-06	0.611283	1.66929	0.00010508	0.000684724	5.60282e-06	5.41685	8.39089	5.97789	2.3443	271	395	247	166	271	209	175	113	106	395	yes	yes
I	2367140	2370652	-	pck1	0.635872	8.01951	9.75231e-11	2.53488e-09	0.30876	8.01951	5.54235e-07	1.39344e-05	2.53488e-09	8.87167	17.8329	10.0109	2.36714	20176	31906	21288	14084	21129	15372	17814	10310	10165	31906		yes
I	2369680	2370799	+	pck1-antisense-1	1.3164	2.51432	5.88293e-12	2.82784e-10	0.667994	2.51432	9.4362e-08	4.30021e-06	2.82784e-10	10.3059	22.1282	11.2304	2.36968	588	926	645	343	504	343	312	197	189	926	yes	yes
I	2375519	2376190	+	kap114-antisense-1	2.71209	1.4927	2.26942e-13	2.746e-11	0.095028	1.4927	0.453258	0.570371	2.746e-11	0.772402	28.3367	12.6441	2.37552	596	1036	689	80	137	109	125	80	79	1036		yes
I	2381320	2381601	-	SPAC22H10.06c	1.89187	-3.26519	0.000490119	0.00120647	0.985903	-3.26519	0.0474906	0.0917142	0.00120647	2.18128	4.56391	3.3097	2.38132	11	20	15	5	11	5	4	1	5	20		yes
I	2381690	2382200	+	zym1	-1.11835	6.02433	4.18685e-09	5.44136e-08	-0.0740812	6.02433	0.353813	0.469388	5.44136e-08	-0.960433	-13.2775	8.37811	2.38169	1908	2785	2255	3522	4847	3988	5444	3254	3456	5444		yes
I	2399478	2399860	-	seh1-antisense-1	1.18066	2.26184	4.61933e-11	1.4669e-09	0.485243	2.26184	7.39295e-06	9.50251e-05	1.4669e-09	7.03836	18.8925	10.3354	2.39948	479	755	500	244	398	282	287	173	156	755		yes
I	2416876	2418250	+	SPAC6B12.04c-antisense-1	1.53249	2.42002	1.63977e-12	1.06555e-10	0.397737	2.42002	8.89484e-05	0.000599947	1.06555e-10	5.51251	24.3907	11.7852	2.41688	617	995	680	242	390	269	278	176	184	995		yes
I	2432340	2432921	-	prl43	0.622408	1.87244	7.96223e-06	3.19856e-05	0.449265	1.87244	0.000321106	0.00163299	3.19856e-05	4.79306	6.98987	5.09897	2.43234	280	423	305	196	358	221	241	140	146	423		yes
I	2440336	2440418	+	snoU24b	0.945447	1.57656	2.81768e-08	2.66357e-07	0.364285	1.57656	0.00146209	0.00538067	2.66357e-07	3.98571	11.3852	7.55011	2.44034	267	411	297	155	248	160	188	119	101	411		yes
I	2441963	2442037	+	SPATRNALYS.03	0.361021	-6.08645	0.720895	0.766668	2.33051	-6.08645	0.0196195	0.0446175	0.0446175	2.64872	0.364864	0.142128	2.44196	2	0	0	6	1	2	0	0	0	6	yes
I	2442700	2443956	-	meu26-antisense-1	0.638981	2.24479	4.10321e-06	1.79752e-05	0.563158	2.24479	2.25233e-05	0.000214767	1.79752e-05	6.3306	7.43057	5.38688	2.4427	341	532	406	293	426	328	336	157	172	532		yes
I	2450314	2451737	+	SPNCRNA.828	1.04275	3.28899	5.30387e-11	1.62544e-09	0.143663	3.28899	0.0403239	0.0800774	1.62544e-09	2.2693	18.6922	10.2754	2.45031	908	1441	978	410	641	489	636	323	346	1441		yes
I	2495902	2496323	+	npr2-antisense-1	1.23578	-0.716164	6.90966e-06	2.82259e-05	0.335089	-0.716164	0.111213	0.184776	2.82259e-05	1.70497	7.08273	5.16054	2.4959	64	90	62	35	39	26	35	19	19	90		yes
I	2498055	2498934	-	SPNCRNA.830	0.657971	1.58936	3.042e-06	1.39808e-05	0.16006	1.58936	0.113002	0.186908	1.39808e-05	1.69564	7.63511	5.51684	2.49805	240	388	272	152	212	187	215	132	113	388		yes
I	2536605	2537929	-	SPAC25H1.08c	-0.656182	7.00333	6.37096e-13	5.30004e-11	-0.45366	7.00333	7.81194e-11	3.06422e-08	5.30004e-11	-18.1416	-26.206	12.1958	2.5366	5677	9033	6428	5872	8635	6515	12554	7233	7225	12554		yes
I	2538102	2540081	+	mde5	1.42196	1.29318	2.71995e-07	1.77403e-06	0.96243	1.29318	3.84509e-05	0.000322399	1.77403e-06	6.00541	9.42874	6.56544	2.5381	219	391	249	132	212	198	133	63	63	391	yes	yes
I	2547383	2552168	+	myp2-antisense-1	1.05057	4.54507	1.46167e-12	9.86343e-11	0.566467	4.54507	9.17898e-09	1.02251e-06	9.86343e-11	12.4684	24.6048	11.8352	2.54738	2157	3442	2256	1284	2065	1502	1389	787	880	3442		yes
I	2553840	2555738	+	SPAC4A8.06c-antisense-1	0.733506	4.0278	1.44497e-10	3.48482e-09	0.164518	4.0278	0.00337907	0.0104977	3.48482e-09	3.55246	17.2977	9.84014	2.55384	1308	2098	1406	770	1133	896	1057	612	663	2098		yes
I	2558542	2561108	+	vrs2-antisense-1	0.654911	4.33897	1.46054e-08	1.52531e-07	-0.237198	4.33897	0.00206036	0.00704659	1.52531e-07	-3.80754	12.0097	7.83549	2.55854	1719	2695	1830	777	1209	920	1458	887	852	2695		yes
I	2578426	2578524	+	SPATRNAILE.02	0.0205126	-0.541462	0.926901	0.940844	0.618806	-0.541462	0.0105842	0.0269033	0.0269033	2.96723	0.0934817	0.0329665	2.57843	35	50	44	55	59	56	39	28	36	59	yes
I	2606374	2608016	-	SPNCRNA.841	1.18137	2.91997	2.27701e-09	3.25459e-08	0.367462	2.91997	0.00176726	0.00628509	3.25459e-08	3.88709	13.9363	8.64264	2.60637	759	1114	852	383	534	421	490	227	257	1114		yes
I	2621697	2622420	+	vma13-antisense-1	0.760682	-0.477934	0.00292451	0.00595941	0.465636	-0.477934	0.0556511	0.104355	0.00595941	2.09507	3.62676	2.53395	2.6217	47	94	59	35	60	45	42	24	28	94		yes
I	2644411	2645335	-	hcs1-antisense-1	0.602037	0.486831	0.00492516	0.00956678	0.480734	0.486831	0.0227362	0.0503036	0.00956678	2.57193	3.35918	2.30758	2.64441	119	163	93	77	118	100	93	56	48	163		yes
I	2660766	2661423	+	SPNCRNA.326	1.51935	-1.27494	1.68607e-05	6.05261e-05	0.184983	-1.27494	0.51138	0.626329	6.05261e-05	0.674596	6.51048	4.77312	2.66077	44	77	61	21	29	13	19	12	20	77		yes
I	2682538	2684586	+	SPNCRNA.844	1.26836	2.15936	1.40974e-10	3.41157e-09	0.322595	2.15936	0.00178422	0.00633046	3.41157e-09	3.88213	17.3309	9.85086	2.68254	476	805	524	203	346	260	287	170	147	805		yes
I	2709731	2714162	+	cig2	-0.748796	6.58146	6.15532e-11	1.77041e-09	-0.456496	6.58146	2.9559e-08	2.05391e-06	1.77041e-09	-11.3407	-18.4787	10.2107	2.70973	4033	6515	4361	4292	6283	5149	9098	5369	5670	9098		yes
I	2710681	2712634	-	cig2-antisense-1	0.910059	3.35312	1.69605e-10	3.88198e-09	0.34475	3.35312	4.31771e-05	0.000351936	3.88198e-09	5.93607	17.0839	9.77056	2.71068	895	1487	942	528	806	602	633	407	383	1487		yes
I	2734065	2736123	+	SPAC6F6.03c-antisense-1	0.4323	1.71426	0.000349038	0.000891717	0.657404	1.71426	5.38239e-06	7.53964e-05	7.53964e-05	7.24815	4.74758	3.45713	2.73407	206	372	219	236	337	230	214	119	142	372	yes
I	2754843	2755977	-	SPAC6F6.12-antisense-1	1.13979	3.04283	2.0448e-10	4.49007e-09	0.278245	3.04283	0.00280576	0.00900358	4.49007e-09	3.64811	16.8375	9.68935	2.75484	871	1291	888	369	633	449	536	270	312	1291		yes
I	2758791	2760056	+	SPAC6F6.19-antisense-1	0.807649	2.51565	4.10535e-08	3.5835e-07	0.364221	2.51565	0.000454436	0.00214677	3.5835e-07	4.60462	11.0397	7.38665	2.75879	473	734	501	286	437	362	342	221	223	734		yes
I	2769228	2770625	-	rif1-antisense-1	1.07144	4.17442	3.15868e-09	4.26014e-08	0.571857	4.17442	1.11676e-05	0.000129545	4.26014e-08	6.77126	13.5788	8.50049	2.76923	1765	2437	1672	969	1436	1182	1047	568	640	2437		yes
I	2773786	2774994	-	etf2	-0.126903	6.45911	0.000221494	0.000591719	-0.601955	6.45911	4.08662e-12	3.18666e-09	3.18666e-09	-22.7522	-4.99729	3.65464	2.77379	5166	8640	5988	3392	5163	3739	8166	4771	4537	8640	yes
I	2802514	2802681	+	SPNCRNA.208	-1.17484	-4.7443	0.0135517	0.0236287	-0.443671	-4.7443	0.277874	0.386632	0.0166773	-1.13094	-2.84013	1.86801	2.80251	1	3	1	1	4	3	5	3	2	5		yes
I	2802761	2802858	-	SPATRNALEU.02	-0.990895	-2.91775	0.0264563	0.0432593	-0.227264	-2.91775	0.554543	0.668002	0.0432593	-0.606121	-2.49261	1.57747	2.80276	4	5	6	7	11	5	8	6	12	12		yes
I	2812662	2813530	+	SPAC1B2.06	0.759645	1.66088	1.18086e-06	6.1799e-06	0.0159009	1.66088	0.880271	0.913057	6.1799e-06	0.153521	8.30641	5.9278	2.81266	269	451	316	164	222	149	234	124	135	451		yes
I	2829719	2830254	-	SPNCRNA.855	-1.41819	0.526397	6.02668e-07	3.46967e-06	0.175338	0.526397	0.18817	0.282597	3.46967e-06	1.38655	-8.80774	6.21992	2.82972	41	62	43	101	163	119	158	86	74	163		yes
I	2833231	2836168	-	map3	-0.897967	4.60411	1.36421e-11	5.73294e-10	0.341148	4.60411	4.10324e-07	1.14272e-05	5.73294e-10	9.10389	-20.7491	10.8651	2.83323	784	1363	880	1736	2517	1903	2153	1192	1205	2517		yes
I	2860849	2861815	-	mug130	-0.498977	2.31901	4.04681e-05	0.00013118	0.801447	2.31901	3.53943e-08	2.23781e-06	2.23781e-06	11.1748	-5.97478	4.39289	2.86085	212	297	190	408	636	439	367	225	202	636	yes
I	2872137	2874308	+	SPACUNK4.17-antisense-1	0.84261	4.8405	6.27443e-10	1.13198e-08	0.250017	4.8405	0.000872941	0.00356387	1.13198e-08	4.2563	15.4264	9.20243	2.87214	2433	4438	2638	1508	2203	1688	1961	1146	1136	4438		yes
I	2885670	2886792	-	prl56	-0.130988	2.04783	0.113283	0.158708	0.595641	2.04783	1.21043e-06	2.45746e-05	2.45746e-05	8.28836	-1.69419	0.945836	2.88567	187	320	211	287	429	310	272	181	181	429	yes
I	2892446	2893920	+	SPACUNK4.20	1.14364	2.29234	3.61902e-08	3.27702e-07	-0.150278	2.29234	0.24462	0.349429	3.27702e-07	-1.21684	11.1545	7.44141	2.89245	492	902	533	193	308	178	353	180	170	902		yes
I	2893895	2895984	+	SPACUNK4.09-antisense-2	0.589629	3.09769	8.27934e-08	6.50665e-07	0.241389	3.09769	0.00148798	0.00544737	6.50665e-07	3.97656	10.4186	7.082	2.89389	639	969	707	431	656	483	593	346	304	969		yes
I	2912762	2913270	-	mfm2	4.80922	3.89909	7.04087e-19	2.47064e-15	0.328256	3.89909	0.00142052	0.00524971	2.47064e-15	4.00075	73.3534	18.1524	2.91276	9851	15402	10589	383	555	453	471	261	303	15402		yes
I	2913403	2913705	+	SPAC513.04	5.08095	-1.36623	2.39503e-11	8.57566e-10	-0.125236	-1.36623	0.729315	0.824474	8.57566e-10	-0.353345	19.872	10.6207	2.9134	284	552	334	7	12	7	14	10	4	552		yes
I	2927204	2931205	-	Tf2-3	-1.09595	0.710215	8.85854e-06	3.49658e-05	0.336741	0.710215	0.0206026	0.0464617	3.49658e-05	2.62329	-6.9205	5.05264	2.9272	64	94	44	120	192	152	144	99	100	192		yes
I	2931622	2932800	-	SPNCRNA.860	2.01754	0.538612	1.03033e-08	1.13514e-07	1.05271	0.538612	5.00918e-05	0.000388876	1.13514e-07	5.84781	12.3529	7.98702	2.93162	190	280	224	76	123	108	66	28	45	280	yes	yes
I	2952226	2953762	+	SPAPB24D3.03	0.847552	6.76601	8.50459e-11	2.27474e-09	-0.00782454	6.76601	0.87047	0.906762	2.27474e-09	-0.166208	18.0228	10.0703	2.95223	10228	18834	11673	5290	8089	5798	8246	4943	4792	18834		yes
I	2954983	2955350	-	SPAPB24D3.05c	-0.679796	0.688377	0.000229857	0.000612429	-0.323387	0.688377	0.0294658	0.0621927	0.000612429	-2.43593	-4.97677	3.63854	2.95498	62	121	80	87	125	79	154	83	103	154		yes
I	2956805	2959658	+	SPNCRNA.865	0.688007	4.75482	6.78145e-09	8.01216e-08	-0.059188	4.75482	0.337711	0.45256	8.01216e-08	-0.994184	12.7752	8.16868	2.9568	2293	3773	2605	1228	1888	1346	2038	1035	1284	3773		yes
I	2957839	2959192	-	SPAPB24D3.07c	0.775169	6.18435	1.71796e-08	1.76525e-07	0.133828	6.18435	0.0700913	0.126226	1.76525e-07	1.96783	11.8529	7.76499	2.95784	6520	10176	6218	3618	5034	3956	4609	3099	2992	10176		yes
I	2971998	2975970	-	SPNCRNA.866	0.733569	2.39646	9.82352e-07	5.27479e-06	-0.26985	2.39646	0.0201908	0.0457005	5.27479e-06	-2.63379	8.44151	6.00773	2.972	490	731	482	210	271	254	368	220	236	731		yes
I	2973017	2976287	+	SPNCRNA.867	0.934784	3.41404	3.76303e-10	7.52391e-09	-0.225761	3.41404	0.00578142	0.0164109	7.52391e-09	-3.27709	16.056	9.42446	2.97302	1093	1805	1142	473	612	474	752	487	461	1805		yes
I	2977510	2979357	-	mfc1-antisense-1	0.814616	0.53803	5.34518e-06	2.25435e-05	0.28056	0.53803	0.0396449	0.0790555	2.25435e-05	2.27839	7.25278	5.27204	2.97751	106	188	130	71	103	78	84	49	61	188		yes
I	2979599	2980606	-	SPNCRNA.869	-2.58301	0.924999	7.22495e-09	8.5075e-08	-0.908012	0.924999	2.51008e-05	0.000231771	8.5075e-08	-6.264	-12.7105	8.14116	2.9796	39	56	25	107	112	110	258	163	150	258	yes	yes
I	2980428	2981839	+	SPAPB1A11.02	-0.603802	0.120315	0.00451916	0.00884178	-0.0068121	0.120315	0.968225	0.977277	0.00884178	-0.0405834	-3.40327	2.34494	2.98043	47	62	46	58	89	56	100	43	49	100		yes
I	2984439	2986118	+	SPAPB1A11.03	-2.24585	4.71864	2.1895e-08	2.15814e-07	-1.14786	4.71864	6.06039e-06	8.2426e-05	2.15814e-07	-7.16929	-11.6216	7.65965	2.98444	447	683	555	1013	1066	1058	2761	1847	1809	2761	yes	yes
I	2996868	2998123	-	SPNCRNA.871	1.54906	3.42808	8.9927e-13	6.97784e-11	0.619595	3.42808	3.62222e-07	1.04612e-05	6.97784e-11	9.2015	25.5296	12.0461	2.99687	1164	2102	1334	554	871	654	542	362	359	2102	yes	yes
I	3010000	3010531	-	SPAC31G5.21-antisense-1	0.989284	-1.60701	0.00176096	0.00376666	0.279121	-1.60701	0.337537	0.452413	0.00376666	0.994556	3.88895	2.75425	3.01	28	49	31	11	21	27	16	14	13	49		yes
I	3012486	3013674	-	gcv1-antisense-1	0.716775	4.37289	9.87056e-11	2.54895e-09	0.109937	4.37289	0.0261029	0.0562278	2.54895e-09	2.49967	17.8163	10.0057	3.01249	1718	2696	1845	1024	1418	1106	1408	816	847	2696		yes
I	3032579	3033397	-	SPNCRNA.877	0.798087	-0.473676	0.00691266	0.0129403	1.32035	-0.473676	0.000102091	0.000668978	0.000668978	5.43336	3.18559	2.16035	3.03258	53	73	45	67	85	60	43	16	21	85	yes	yes
I	3040707	3042421	-	mvd1-antisense-1	1.36247	2.15698	5.47509e-10	1.01181e-08	0.579265	2.15698	4.02538e-05	0.000333532	1.01181e-08	5.97795	15.592	9.26161	3.04071	449	722	526	205	379	270	243	144	144	722		yes
I	3047677	3047758	-	SPATRNASER.02	0.327924	-2.21502	0.306976	0.381843	0.976363	-2.21502	0.00537638	0.0154195	0.0154195	3.31428	1.06197	0.512896	3.04768	12	23	13	20	26	19	11	6	15	26	yes
I	3072855	3073852	-	otu1-antisense-1	1.91551	0.924835	2.05771e-07	1.4034e-06	0.247676	0.924835	0.320025	0.433829	1.4034e-06	1.03262	9.65411	6.68662	3.07285	235	495	269	58	123	90	101	51	59	495		yes
I	3074267	3075988	-	spn5	1.01376	3.5054	3.37349e-11	1.12739e-09	1.03335	3.5054	3.3272e-11	1.66788e-08	1.12739e-09	19.376	19.3554	10.4719	3.07427	824	1386	940	707	1182	871	585	314	359	1386	yes	yes
I	3104356	3105524	+	atg1801-antisense-1	1.66398	3.05133	2.10904e-13	2.69114e-11	0.213043	3.05133	0.00829833	0.02211	2.69114e-11	3.09201	28.4943	12.6759	3.10436	1051	1752	1145	348	497	400	465	249	290	1752		yes
I	3117041	3119298	+	slx4-antisense-1	0.953482	3.41027	6.07962e-10	1.10823e-08	0.441065	3.41027	1.44894e-05	0.000155513	1.10823e-08	6.60575	15.4646	9.21612	3.11704	905	1419	946	525	864	592	621	360	379	1419		yes
I	3157430	3157501	+	scn1	2.72137	-3.559	0.000181819	0.000497275	3.00789	-3.559	6.66981e-05	0.000488099	0.000488099	5.67947	5.10707	3.74036	3.15743	5	17	9	6	13	13	1	0	2	17	yes	yes
I	3190456	3191217	+	prl14	0.732033	3.02121	1.26009e-08	1.34397e-07	0.395926	3.02121	2.9249e-05	0.000258526	1.34397e-07	6.17061	12.1539	7.8996	3.19046	610	963	672	442	602	492	484	310	295	963		yes
I	3239376	3241996	+	ace2-antisense-1	0.776162	2.82395	1.60737e-08	1.66405e-07	0.202841	2.82395	0.0138087	0.0334747	1.66405e-07	2.83044	11.917	7.79388	3.23938	553	1007	619	324	560	379	480	260	283	1007		yes
I	3255912	3258277	+	pcp1-antisense-1	1.51443	3.9418	2.21844e-13	2.7314e-11	0.358589	3.9418	4.54541e-05	0.000363108	2.7314e-11	5.90546	28.3855	12.654	3.25591	1840	2765	1916	668	1081	782	828	523	490	2765		yes
I	3273276	3274078	-	SPNCRNA.899	1.48182	-0.0632922	2.45141e-07	1.63536e-06	0.59964	-0.0632922	0.00410401	0.0123738	1.63536e-06	3.45268	9.51223	6.61058	3.27328	87	175	98	43	71	53	52	25	26	175	yes	yes
I	3361547	3365548	-	Tf2-4	-0.98172	5.27672	1.85923e-12	1.1755e-10	0.444614	5.27672	8.3685e-09	9.78836e-07	1.1755e-10	12.5614	-24.1588	11.7307	3.36155	1322	2057	1499	3196	4775	3366	3625	1998	2164	4775		yes
I	3371461	3372746	+	SPAC26A3.17c-antisense-1	0.786967	1.98689	1.1322e-08	1.22242e-07	0.765052	1.98689	2.22356e-08	1.74812e-06	1.22242e-07	11.6071	12.2594	7.94608	3.37146	294	464	316	247	385	281	229	131	141	464	yes	yes
I	3374696	3375004	+	SPAC8E11.12	0.982428	-0.155816	4.13297e-05	0.000133357	0.111561	-0.155816	0.562646	0.675445	0.000133357	0.593599	5.96218	4.38374	3.3747	75	142	96	33	58	58	52	34	41	142		yes
I	3382189	3383857	-	dmc1-antisense-1	0.678292	4.26501	1.56806e-06	7.8943e-06	0.246237	4.26501	0.0162343	0.0382579	7.8943e-06	2.7469	8.10117	5.80464	3.38219	1648	2612	1546	1086	1479	1133	1317	819	775	2612		yes
I	3382274	3383404	+	dmc1	1.7576	2.67698	3.20716e-13	3.313e-11	-0.0464287	2.67698	0.566963	0.679233	3.313e-11	-0.586969	27.6048	12.4939	3.38227	854	1333	896	210	316	235	321	192	222	1333		yes
I	3385556	3388141	-	SPAC8E11.01c-antisense-1	1.15604	4.03571	5.69711e-14	1.11062e-11	0.427243	4.03571	6.72569e-08	3.57583e-06	1.11062e-11	10.5996	31.4545	13.2443	3.38556	1523	2501	1670	842	1225	897	922	560	575	2501		yes
I	3394883	3395271	+	SPNCRNA.906	0.620263	-1.30931	0.0257556	0.0422516	0.477615	-1.30931	0.085437	0.148655	0.0422516	1.85661	2.50669	1.58913	3.39488	20	48	36	19	36	25	21	18	14	48		yes
I	3405538	3405929	-	SPNCRNA.907	0.800908	2.00529	2.32982e-06	1.10737e-05	-0.118037	2.00529	0.339916	0.454561	1.10737e-05	-0.989496	7.82048	5.63268	3.40554	331	678	407	157	296	192	278	176	198	678		yes
I	3440092	3441229	-	pkl1-antisense-1	0.949004	3.99261	1.62948e-10	3.79194e-09	0.189088	3.99261	0.00864729	0.0227888	3.79194e-09	3.0709	17.1371	9.78795	3.44009	1474	2198	1506	722	1081	837	980	560	623	2198		yes
I	3455156	3456884	-	SPNCRNA.909	0.642021	2.35248	1.54527e-06	7.78516e-06	-0.0833086	2.35248	0.36983	0.485724	7.78516e-06	-0.927917	8.11168	5.811	3.45516	338	652	449	199	325	225	352	175	216	652		yes
I	3498330	3498616	-	SPNCRNA.912	-0.857254	-1.55964	0.0110546	0.0196259	0.119345	-1.55964	0.654735	0.760876	0.0196259	0.457345	-2.9449	1.95646	3.49833	9	23	12	22	24	29	32	14	18	32		yes
I	3498550	3500633	-	shd1-antisense-1	0.963153	0.642483	3.3742e-06	1.51966e-05	0.724715	0.642483	0.000106223	0.000689612	1.51966e-05	5.41066	7.56386	5.47183	3.49855	136	186	129	90	130	109	88	55	43	186	yes	yes
I	3507198	3508537	-	mde1	0.514138	2.65727	1.09951e-05	4.20281e-05	0.859847	2.65727	2.45404e-08	1.81782e-06	1.81782e-06	11.5142	6.78123	4.9588	3.5072	383	630	439	438	654	501	411	215	197	654	yes
I	3508689	3509194	+	nop12-antisense-1	1.0413	1.57021	7.4055e-06	3.00806e-05	0.804041	1.57021	0.000157777	0.000944774	3.00806e-05	5.1865	7.03725	5.13045	3.50869	242	384	280	182	255	228	155	90	110	384	yes	yes
I	3544327	3544849	+	SPNCRNA.915	-0.827764	0.929566	0.00017572	0.00048304	-0.0520689	0.929566	0.727838	0.823617	0.00048304	-0.355363	-5.12613	3.75518	3.54433	69	116	74	96	168	120	172	97	102	172		yes
I	3558766	3559116	+	SPNCRNA.124	-0.073622	-1.88063	0.815579	0.845081	0.764697	-1.88063	0.0197661	0.0449072	0.0449072	2.64485	-0.237862	0.088534	3.55877	10	22	11	18	35	15	15	13	8	35	yes
I	3578604	3581329	-	rrp1-antisense-1	0.98563	0.0901285	9.40532e-05	0.000277106	0.064312	0.0901285	0.759476	0.849912	0.000277106	0.312479	5.4804	4.02663	3.5786	91	209	93	50	76	49	77	35	45	209		yes
I	3615585	3617100	+	slt1	0.611794	6.50298	1.34319e-05	4.99549e-05	0.0644282	6.50298	0.505905	0.621359	4.99549e-05	0.683515	6.65368	4.87186	3.61559	7708	12026	6462	4420	6156	4656	6206	3749	3671	12026		yes
I	3625435	3626731	-	rqc1-antisense-1	1.1494	3.45337	3.78509e-12	2.04336e-10	0.491533	3.45337	5.02102e-07	1.31072e-05	2.04336e-10	8.94749	22.8855	11.4219	3.62544	971	1537	1097	537	817	619	591	345	374	1537		yes
I	3635143	3635859	-	SPNCRNA.923	0.881842	2.63616	6.19446e-09	7.46954e-08	0.244195	2.63616	0.00651272	0.0180936	7.46954e-08	3.2161	12.8683	8.208	3.63514	549	858	611	299	499	324	429	213	243	858		yes
I	3639473	3639914	+	SPNCRNA.924	0.907934	-1.27446	0.00524464	0.0100979	0.955197	-1.27446	0.00436738	0.0129381	0.0100979	3.42078	3.32699	2.28028	3.63947	36	40	36	25	48	27	28	9	12	48	yes	yes
I	3685389	3686940	+	mug182-antisense-1	0.861691	2.50034	9.58066e-07	5.17208e-06	0.348171	2.50034	0.00745804	0.0202792	5.17208e-06	3.1467	8.46001	6.0186	3.68539	476	770	515	291	396	383	356	198	227	770		yes
I	3692695	3694745	-	ain1-antisense-1	1.23411	3.03705	6.37065e-10	1.14346e-08	0.679117	3.03705	2.21639e-06	3.85971e-05	1.14346e-08	7.85549	15.408	9.19582	3.69269	774	1177	826	417	668	550	434	235	284	1177	yes	yes
I	3700665	3700737	+	SPATRNACYS.03	-2.48039	-5.06987	0.000344505	0.000881741	-2.05173	-5.06987	0.00127669	0.00481193	0.000881741	-4.05651	-4.7547	3.4628	3.70066	0	2	0	0	1	1	4	3	4	4	yes	yes
I	3710739	3710821	-	SPATRNAVAL.04	-0.721915	-1.03465	0.0140145	0.0243209	0.264273	-1.03465	0.268511	0.37628	0.0243209	1.15429	-2.82282	1.85342	3.71074	19	31	18	31	47	39	32	31	29	47		yes
I	3710890	3711593	-	SPNCRNA.929	0.905344	0.252791	3.95244e-05	0.000128895	0.193947	0.252791	0.27022	0.378297	0.000128895	1.14998	5.9889	4.40313	3.71089	91	183	110	59	83	59	84	39	42	183		yes
I	3721257	3721816	-	SPAC15E1.02c	-0.660696	6.03608	1.23158e-05	4.63942e-05	0.118479	6.03608	0.22785	0.329701	4.63942e-05	1.26366	-6.70878	4.90954	3.72126	2632	3655	3030	3980	5618	4233	5192	3107	3579	5618		yes
I	3728516	3729034	-	moa1	-1.45484	-0.399409	6.94211e-05	0.000211733	-0.130607	-0.399409	0.553647	0.667382	0.000211733	-0.607511	-5.65613	4.15851	3.72852	26	25	24	48	59	55	76	55	36	76		yes
I	3731313	3732279	-	grx2-antisense-1	1.0837	-0.446871	0.000110467	0.000319958	0.539641	-0.446871	0.0277881	0.0592189	0.000319958	2.4668	5.38829	3.95677	3.73131	72	86	68	44	52	37	37	18	31	86		yes
I	3732641	3733195	-	SPAC15E1.10-antisense-1	0.599583	0.273173	0.000579642	0.00140273	1.1063	0.273173	8.92535e-07	1.94528e-05	1.94528e-05	8.51251	4.47393	3.23684	3.73264	87	129	84	95	157	116	77	35	48	157	yes	yes
I	3745778	3748833	+	SPNCRNA.935	0.611503	8.12011	8.85607e-08	6.89045e-07	0.0257577	8.12011	0.658086	0.763505	6.89045e-07	0.452568	10.3605	7.05276	3.74578	23280	41924	26030	14143	22314	15606	21423	12296	13651	41924		yes
I	3748767	3751729	+	per1	0.648647	7.04742	5.03477e-10	9.48669e-09	0.150002	7.04742	0.00276238	0.00889285	9.48669e-09	3.65613	15.6947	9.29802	3.74877	10015	18461	11417	6630	10124	7289	9254	5321	5631	18461		yes
I	3761023	3762114	+	SPNCRNA.231	0.444771	-1.48954	0.108246	0.15227	0.830441	-1.48954	0.00578724	0.0164167	0.0164167	3.27657	1.72073	0.965586	3.76102	20	31	21	20	29	34	19	11	12	34	yes
I	3786105	3787136	+	SPNCRNA.234	-1.05583	0.00538068	4.33898e-05	0.000139173	0.427987	0.00538068	0.0115363	0.0288634	0.000139173	2.92298	-5.93314	4.36261	3.7861	44	49	31	71	132	95	91	63	52	132		yes
I	3791897	3793891	+	rad50-antisense-1	0.824714	3.78465	3.60293e-10	7.30791e-09	0.311599	3.78465	7.46385e-05	0.000528037	7.30791e-09	5.61397	16.1105	9.44334	3.7919	1238	1838	1349	695	1136	851	956	517	545	1838		yes
I	3822105	3822365	-	SPAC4H3.17	0.643153	1.19664	4.99009e-06	2.12285e-05	-0.406703	1.19664	0.00192968	0.00671085	2.12285e-05	-3.84148	7.29874	5.30189	3.8221	196	320	206	79	117	105	169	95	108	320		yes
I	3825450	3826227	+	swc3-antisense-1	1.38039	1.31456	2.47951e-09	3.49422e-08	0.221629	1.31456	0.0791299	0.139566	3.49422e-08	1.89994	13.8424	8.60563	3.82545	293	436	300	103	167	127	135	87	96	436		yes
I	3835808	3836869	+	SPAC4H3.16-antisense-1	0.686227	3.1522	1.3598e-07	9.86877e-07	-0.315397	3.1522	0.00170726	0.0061068	9.86877e-07	-3.90503	9.99633	6.86652	3.83581	711	1274	958	325	526	416	706	377	390	1274		yes
I	3840750	3841441	-	SPNCRNA.940	-1.05818	-1.1097	0.00138873	0.00306001	0.24656	-1.1097	0.29255	0.403046	0.00306001	1.09552	-4.01256	2.85738	3.84075	8	21	22	32	38	35	34	24	24	38		yes
I	3841498	3843136	+	SPAC4H3.08	-1.73032	3.77608	1.67423e-07	1.17029e-06	-0.397334	3.77608	0.0144111	0.0346955	1.17029e-06	-2.80842	-9.82334	6.77619	3.8415	298	475	350	742	959	745	1300	849	854	1300		yes
I	3846748	3847768	+	SPNCRNA.941	0.485986	-1.40376	0.0603669	0.090428	1.03836	-1.40376	0.000500145	0.00231074	0.00231074	4.55302	2.05047	1.2192	3.84675	18	39	21	25	41	32	18	9	18	41	yes
I	3878007	3881812	+	SPAC1071.13	0.636067	3.77547	3.15394e-09	4.26014e-08	0.00136921	3.77547	0.979326	0.985787	4.26014e-08	0.026401	13.5804	8.50115	3.87801	1114	1816	1259	669	956	704	1040	531	608	1816		yes
I	3879034	3880272	-	SPNCRNA.945	0.738899	-1.35501	0.0251387	0.0413073	0.761439	-1.35501	0.0242544	0.0529144	0.0413073	2.53815	2.5194	1.59966	3.87903	22	40	39	21	42	25	32	13	7	42		yes
I	3935528	3935833	-	SPAC2F3.07c	1.26093	-2.71087	0.00750722	0.0139122	0.118739	-2.71087	0.796067	0.879309	0.0139122	0.263631	3.14334	2.12452	3.93553	10	28	18	11	6	5	8	7	3	28		yes
I	3953281	3953856	+	SPNCRNA.240	-1.30476	-0.260183	4.57327e-06	1.97145e-05	-0.167142	-0.260183	0.290459	0.40048	1.97145e-05	-1.10048	-7.35732	5.33977	3.95328	24	38	32	47	71	62	93	48	48	93		yes
I	3974635	3976212	-	trm5-antisense-1	0.971649	4.0487	1.4729e-10	3.54001e-09	0.544694	4.0487	4.13379e-07	1.14668e-05	3.54001e-09	9.0981	17.2721	9.83183	3.97463	1485	2513	1544	984	1485	1079	1023	664	585	2513		yes
I	3982325	3985104	-	SPAPB18E9.04c	0.618811	5.13883	4.70566e-10	9.07263e-09	0.382887	5.13883	2.85107e-07	9.09491e-06	9.07263e-09	9.39111	15.7779	9.32738	3.98233	2552	4008	2794	1936	2785	2138	2282	1372	1268	4008		yes
I	3996423	4000424	-	Tf2-5	-0.21584	-1.79859	0.315042	0.39056	0.807146	-1.79859	0.000844297	0.00348751	0.00348751	4.27394	-1.04372	0.501632	3.99642	11	21	13	21	36	23	20	10	12	36	yes
I	4004553	4005632	-	SPAC27E2.02-antisense-1	1.30535	2.34842	1.69093e-10	3.88198e-09	0.594475	2.34842	6.92371e-06	9.09936e-05	3.88198e-09	7.0814	17.0879	9.77187	4.00455	530	879	608	288	469	308	306	173	178	879	yes	yes
I	4008054	4009905	-	prl53	0.156145	-4.43909	0.757895	0.798036	1.42579	-4.43909	0.0078307	0.0210629	0.0210629	3.12173	0.314607	0.120391	4.00805	2	3	1	4	7	3	1	1	2	7	yes
I	4008511	4008693	+	SPAC27E2.13	-0.699101	-1.14753	0.00487577	0.00948134	0.249711	-1.14753	0.208128	0.306085	0.00948134	1.32237	-3.36435	2.31196	4.00851	16	25	17	25	48	26	33	18	26	48		yes
I	4010592	4011430	-	mug155	1.50252	0.395421	4.73109e-08	4.03926e-07	0.686575	0.395421	0.00053953	0.0024397	4.03926e-07	4.51233	10.9117	7.32504	4.01059	137	242	164	69	106	91	83	33	40	242	yes	yes
I	4012418	4012891	-	SPAC27E2.14	0.590596	3.17011	4.48661e-08	3.8587e-07	-0.110051	3.17011	0.0924084	0.158516	3.8587e-07	-1.81195	10.9595	7.34808	4.01242	682	1164	874	412	611	421	693	378	385	1164		yes
I	4153991	4154750	-	SPNCRNA.965	0.910487	0.584988	1.21415e-06	6.33525e-06	0.252574	0.584988	0.0584837	0.10887	6.33525e-06	2.06789	8.28613	5.91573	4.15399	123	229	147	72	114	86	98	61	54	229		yes
I	4166658	4167704	+	SPAC25B8.20	0.670326	3.46751	3.18079e-10	6.5081e-09	-0.115558	3.46751	0.0277952	0.0592189	6.5081e-09	-2.46667	16.268	9.49747	4.16666	914	1429	976	456	705	501	774	463	444	1429		yes
I	4170166	4170605	+	SPNCRNA.966	0.709813	-0.811466	0.000745235	0.00174743	0.214633	-0.811466	0.250846	0.356359	0.00174743	1.2001	4.34005	3.12771	4.17017	48	67	53	25	48	30	38	23	21	67		yes
I	4170479	4172438	-	SPAC25B8.09-antisense-1	0.951159	2.97312	3.0994e-10	6.39753e-09	0.477005	2.97312	3.32111e-06	5.19099e-05	6.39753e-09	7.57474	16.3009	9.50872	4.17048	654	1059	724	399	660	457	487	256	274	1059		yes
I	4195642	4196021	+	SPAC683.03	0.647223	-0.828793	0.0146903	0.0254058	0.588674	-0.828793	0.0271363	0.0580708	0.0254058	2.47928	2.79852	1.83297	4.19564	36	77	40	35	52	38	50	17	15	77		yes
I	4197369	4199832	+	SPAC683.02c-antisense-1	0.691375	3.7477	2.41111e-09	3.41842e-08	0.0960863	3.7477	0.103163	0.173664	3.41842e-08	1.74864	13.8732	8.61778	4.19737	1151	1725	1183	609	999	714	908	565	552	1725		yes
I	4209000	4212436	+	mrc1-antisense-1	0.679401	4.54612	2.08154e-11	8.07086e-10	0.213509	4.54612	4.7652e-05	0.0003754	8.07086e-10	5.87741	20.0873	10.6816	4.209	1780	2894	1953	1127	1703	1311	1492	922	918	2894		yes
I	4230615	4232557	+	hsp3105	0.307701	0.899072	0.0929281	0.132852	0.675869	0.899072	0.00124537	0.00471412	0.00471412	4.06951	1.80875	1.03185	4.23062	97	169	120	127	152	155	119	68	64	169	yes
I	4323424	4325633	-	SPAC27F1.05c	0.64547	5.04367	2.67266e-09	3.72897e-08	0.333702	5.04367	1.09485e-05	0.000128062	3.72897e-08	6.78395	13.7603	8.57306	4.32342	2439	3961	2649	1661	2697	1945	2288	1237	1162	3961		yes
I	4323522	4325624	+	SPAC27F1.05c-antisense-1	0.780802	3.66312	2.3257e-10	5.03759e-09	-0.0270194	3.66312	0.618491	0.727795	5.03759e-09	-0.509764	16.6697	9.63345	4.32352	1041	1759	1180	518	828	616	866	501	499	1759		yes
I	4395798	4400493	-	abc4	-0.749979	7.80238	1.6275e-13	2.23956e-11	-0.237003	7.80238	4.07722e-07	1.14e-05	2.23956e-11	-9.10885	-29.0581	12.7885	4.3958	8884	15014	9911	11524	17026	12845	20810	12050	12740	20810		yes
I	4434478	4437145	-	SPAC9E9.02	1.1471	2.32479	2.05805e-10	4.4995e-09	-0.133328	2.32479	0.127211	0.204903	4.4995e-09	-1.62585	16.829	9.68654	4.43448	535	924	658	217	320	215	339	228	203	924		yes
I	4434861	4435509	+	SPAC9E9.01	1.13743	-0.333649	2.81213e-05	9.51659e-05	0.0635852	-0.333649	0.770929	0.859199	9.51659e-05	0.29711	6.19455	4.55096	4.43486	94	177	83	39	65	39	55	30	43	177		yes
I	4437311	4437862	-	SPAC9E9.17c	0.775016	-1.82288	0.00826642	0.0151749	-0.129393	-1.82288	0.657265	0.763058	0.0151749	-0.453736	3.09399	2.08268	4.43731	32	37	26	15	20	9	17	11	16	37		yes
I	4437466	4438921	+	SPAC9E9.17c-antisense-1	1.31262	0.00644513	4.26408e-06	1.85641e-05	0.629558	0.00644513	0.00611866	0.0171901	1.85641e-05	3.24806	7.40454	5.37017	4.43747	117	160	118	72	72	70	69	30	30	160	yes	yes
I	4442520	4442919	-	SPNCRNA.988	-0.0261097	-2.33689	0.933997	0.945585	0.981352	-2.33689	0.00434541	0.0128931	0.0128931	3.42337	-0.0843827	0.0296544	4.44252	8	10	12	17	23	13	9	7	8	23	yes
I	4458176	4461222	+	cbh1-antisense-1	1.16772	4.60797	4.30108e-15	1.58868e-12	0.134871	4.60797	0.00163337	0.00589355	1.58868e-12	3.92803	38.2052	14.3664	4.45818	2473	4250	2892	1114	1652	1283	1580	918	946	4250		yes
I	4462940	4467700	-	ybt1	0.61158	6.85129	4.13479e-11	1.3467e-09	0.204043	6.85129	2.24743e-05	0.000214591	1.3467e-09	6.33195	19.0545	10.3835	4.46294	8493	14400	9374	5557	9031	6416	8032	4510	4490	14400		yes
I	4472218	4473227	-	mfs1-antisense-1	0.791402	2.40332	1.3652e-07	9.89769e-07	0.329365	2.40332	0.00195301	0.00675849	9.89769e-07	3.83525	9.99301	6.8648	4.47222	397	651	489	261	386	316	315	185	216	651		yes
I	4505708	4510013	+	SPNCRNA.992	0.637704	6.63388	6.9974e-12	3.25217e-10	-0.024255	6.63388	0.430011	0.547077	3.25217e-10	-0.813698	21.8368	11.1551	4.50571	8093	13184	8582	4393	6872	5026	7262	4059	4179	13184		yes
I	4517810	4518562	-	apc14	0.829798	3.42423	2.9996e-10	6.22817e-09	0.178298	3.42423	0.00700744	0.0192478	6.22817e-09	3.17862	16.3425	9.52294	4.51781	864	1515	1043	528	754	596	692	407	451	1515		yes
I	4531144	4532754	+	SPNCRNA.996	0.873996	0.796027	3.47802e-05	0.000115027	0.303654	0.796027	0.0763636	0.135676	0.000115027	1.91994	6.06574	4.45867	4.53114	121	275	141	87	133	88	96	70	67	275		yes
I	4532857	4532927	+	SPATRNAASP.01	2.10568	-6.18184	0.0054974	0.0105125	0.360888	-6.18184	0.62673	0.734534	0.0105125	0.497724	3.30288	2.25984	4.53286	1	3	3	1	0	0	0	0	0	3		yes
I	4544920	4545584	-	SPAC637.04-antisense-1	1.2317	2.72613	2.78927e-11	9.73884e-10	0.484346	2.72613	8.11532e-06	0.000101884	9.73884e-10	6.97746	19.6406	10.5545	4.54492	685	1144	728	341	578	396	383	253	240	1144		yes
I	4554077	4557450	-	SPNCRNA.998	1.48908	2.39465	3.82772e-12	2.05061e-10	0.389898	2.39465	0.000145558	0.000877603	2.05061e-10	5.23186	22.866	11.4171	4.55408	563	952	652	218	368	288	289	178	155	952		yes
I	4557438	4558364	+	rpn10-antisense-1	1.5508	1.46426	6.19528e-10	1.12347e-08	0.835647	1.46426	3.0037e-06	4.81279e-05	1.12347e-08	7.64385	15.4418	9.20794	4.55744	283	523	359	167	259	185	158	72	91	523	yes	yes
I	4565700	4566208	+	SPNCRNA.249	-0.685456	0.284182	0.00251925	0.00520156	0.208804	0.284182	0.232983	0.335882	0.00520156	1.24905	-3.70363	2.59873	4.5657	53	68	45	63	118	86	98	77	44	118		yes
I	4604711	4606362	+	SPAC1093.07-antisense-1	-0.503089	2.39425	1.63266e-06	8.14939e-06	-0.648118	2.39425	1.77245e-07	6.28235e-06	6.28235e-06	-9.77633	-8.07225	5.7871	4.60471	260	434	282	227	306	229	506	318	291	506	yes
I	4619539	4621625	-	SPAC1093.05-antisense-1	0.847705	5.81487	5.36619e-11	1.63334e-09	-0.0982863	5.81487	0.0666173	0.121046	1.63334e-09	-1.99608	18.6754	10.2703	4.61954	5124	8036	5290	2249	3565	2476	3909	2092	2296	8036		yes
I	4625840	4627501	+	dhc1-antisense-1	1.02638	2.37567	5.85805e-07	3.39767e-06	1.19091	2.37567	1.08565e-07	4.6458e-06	3.39767e-06	10.1862	8.82936	6.23225	4.62584	379	624	450	347	617	446	291	131	156	624	yes	yes
I	4650598	4651189	+	SPAC144.01-antisense-1	0.60103	-0.3011	0.017667	0.0300939	0.639587	-0.3011	0.0146497	0.0351612	0.0300939	2.79995	2.70312	1.75284	4.6506	61	85	59	39	93	53	59	26	25	93	yes	yes
I	4651351	4651792	-	prl46	-0.352252	-2.03315	0.287465	0.360965	-0.908306	-2.03315	0.022014	0.0490769	0.0490769	-2.58877	-1.10764	0.541415	4.65135	14	21	10	5	12	9	22	10	14	22	yes
I	4654513	4655254	-	ade2-antisense-1	0.830382	1.39973	1.05454e-05	4.06735e-05	-0.0877887	1.39973	0.546463	0.65997	4.06735e-05	-0.618706	6.80802	4.97694	4.65451	203	361	252	97	161	114	174	116	82	361		yes
I	4737481	4738962	-	dli1	-0.728317	2.74139	5.71339e-08	4.73955e-07	0.525051	2.74139	4.32796e-07	1.19112e-05	4.73955e-07	9.06238	-10.7434	7.24311	4.73748	243	375	251	463	782	547	545	306	310	782		yes
I	4767923	4769721	+	rex3-antisense-1	1.02924	2.44306	1.77461e-07	1.23554e-06	0.578699	2.44306	0.000177725	0.00102914	1.23554e-06	5.11979	9.77533	6.7509	4.76792	412	792	510	281	466	333	310	196	169	792		yes
I	4780224	4781922	+	mam2	1.65558	3.54199	9.04793e-13	6.97784e-11	0.190495	3.54199	0.0265112	0.056985	6.97784e-11	2.49152	25.5178	12.0435	4.78022	1583	2441	1627	491	716	559	639	361	449	2441		yes
I	4814239	4817443	+	fus1-antisense-1	0.86862	4.96294	1.38051e-10	3.35895e-09	0.338929	4.96294	2.21784e-05	0.000212055	3.35895e-09	6.34012	17.3591	9.85996	4.81424	2639	4290	2851	1467	2564	1839	2027	1130	1164	4290		yes
I	4844661	4846130	-	mug126-antisense-1	0.750589	2.55969	3.62349e-08	3.27702e-07	0.349723	2.55969	0.000296238	0.00153432	3.27702e-07	4.83714	11.1533	7.44087	4.84466	452	805	513	334	486	336	405	236	207	805		yes
I	4868326	4869283	+	SPAC4F10.17	0.914445	3.32728	7.96246e-07	4.41394e-06	0.202662	3.32728	0.110027	0.183283	4.41394e-06	1.71123	8.59759	6.09895	4.86833	727	1316	1027	427	702	485	614	361	334	1316		yes
I	4875424	4878190	-	SPAC19B12.01-antisense-1	1.15151	3.74858	2.04734e-10	4.49007e-09	0.763719	3.74858	7.10606e-08	3.64625e-06	4.49007e-09	10.5514	16.8358	9.68881	4.87542	1260	1848	1298	792	1180	936	736	419	444	1848	yes	yes
I	4881385	4881949	+	SPNCRNA.255	0.878282	-1.7056	0.00534098	0.0102521	0.369837	-1.7056	0.214969	0.314171	0.0102521	1.30152	3.31767	2.27238	4.88138	20	60	26	17	26	18	19	15	10	60		yes
I	4916603	4917521	+	mfm1	3.3992	1.01973	1.28482e-13	1.9071e-11	1.27669	1.01973	1.8225e-07	6.35653e-06	1.9071e-11	9.75344	29.5819	12.8912	4.9166	545	838	616	99	167	130	72	44	36	838	yes	yes
I	4929567	4931302	+	wis2-antisense-1	0.63236	3.47586	6.55979e-09	7.81606e-08	0.38314	3.47586	4.6002e-06	6.73991e-05	7.81606e-08	7.35337	12.8093	8.18311	4.92957	853	1339	873	589	949	688	742	413	438	1339		yes
I	4936907	4937569	-	SPNCRNA.1038	0.580451	0.51422	0.00914288	0.0166058	0.611271	0.51422	0.00737989	0.0201134	0.0166058	3.1521	3.04234	2.03892	4.93691	89	166	93	97	112	98	83	53	50	166	yes
I	4980243	4981189	+	SPAC1952.08c-antisense-1	0.98391	0.942562	3.02315e-06	1.39125e-05	0.669263	0.942562	0.000255237	0.00136027	1.39125e-05	4.91896	7.63939	5.51954	4.98024	142	255	159	110	146	130	110	56	60	255	yes	yes
I	4986628	4989780	+	ure2-antisense-1	0.711867	3.36574	5.58193e-09	6.82474e-08	0.209047	3.36574	0.00377873	0.01152	6.82474e-08	3.49505	12.976	8.25322	4.98663	798	1201	897	489	741	535	674	399	355	1201		yes
I	5029269	5030305	+	gmh3-antisense-1	2.50063	1.81523	4.98054e-13	4.42449e-11	0.492256	1.81523	0.000696219	0.00297931	4.42449e-11	4.37619	26.6997	12.3027	5.02927	630	997	729	126	227	153	164	74	99	997		yes
I	5074150	5077557	+	mcp3-antisense-1	0.791079	4.8135	1.97061e-11	7.68317e-10	0.104199	4.8135	0.0296351	0.0625125	7.68317e-10	2.43291	20.172	10.7054	5.07415	2421	3885	2624	1343	1987	1459	1956	1098	1112	3885		yes
I	5103586	5104491	+	SPNCRNA.1046	0.734027	3.28187	8.91176e-07	4.84077e-06	0.27959	3.28187	0.00989275	0.0254219	4.84077e-06	3.00191	8.51364	6.05004	5.10359	761	1125	891	543	649	563	595	364	386	1125		yes
I	5119094	5120381	-	SPAC29A4.14c-antisense-1	1.01628	3.06115	2.86697e-10	6.03882e-09	0.369628	3.06115	0.000102743	0.000671366	6.03882e-09	5.42972	16.4003	9.54258	5.11909	685	1181	849	428	623	445	515	264	304	1181		yes
I	5136083	5137380	-	SPAC29A4.06c-antisense-1	0.932465	1.76922	3.38504e-07	2.15378e-06	0.668819	1.76922	2.30791e-05	0.000219174	2.15378e-06	6.31558	9.25485	6.47044	5.13608	274	478	301	227	311	219	229	117	101	478	yes	yes
I	5140112	5142317	-	cbf5-antisense-1	0.930753	3.13473	2.35143e-11	8.46275e-10	0.31238	3.13473	3.41033e-05	0.000292231	8.46275e-10	6.07759	19.9001	10.6287	5.14011	729	1160	830	419	636	474	550	301	300	1160		yes
I	5144133	5144206	+	snoR38	1.66734	1.0785	5.05755e-07	3.00541e-06	1.70727	1.0785	4.63485e-07	1.2415e-05	3.00541e-06	9.00926	8.94191	6.29606	5.14413	236	306	215	150	307	217	97	53	42	307	yes	yes
I	5172196	5172341	+	SPNCRNA.90	0.572041	-1.13695	0.0383906	0.060274	0.934938	-1.13695	0.00197459	0.00680631	0.00680631	3.82956	2.29557	1.41578	5.1722	24	64	26	29	58	36	22	19	18	64	yes
I	5174625	5175819	-	mug106	0.779116	2.23879	1.21208e-07	8.93525e-07	0.185486	2.23879	0.0480466	0.0925078	8.93525e-07	2.17498	10.093	6.91647	5.17462	371	681	445	223	354	278	312	176	215	681		yes
I	5177805	5178160	-	SPNCRNA.1057	0.769514	0.517491	0.000307288	0.00079636	0.396363	0.517491	0.0377125	0.0760536	0.00079636	2.30509	4.81709	3.51245	5.1778	100	178	128	72	124	75	87	50	54	178		yes
I	5191060	5195702	-	Tf2-7	-1.13755	0.0659556	0.00056093	0.00136121	0.569568	0.0659556	0.0125804	0.0310114	0.00136121	2.87842	-4.49149	3.25109	5.19106	35	60	22	111	111	102	84	67	51	111		yes
I	5200370	5201855	-	SPNCRNA.1058	1.06923	0.0988842	3.98342e-07	2.47395e-06	0.106923	0.0988842	0.442699	0.559694	2.47395e-06	0.790987	9.12702	6.39974	5.20037	112	182	108	48	77	52	69	42	42	182		yes
I	5200663	5202023	+	SPNCRNA.1059	0.655028	1.72967	9.70801e-05	0.000285186	-0.0655655	1.72967	0.640219	0.747348	0.000285186	-0.478172	5.46221	4.01287	5.20066	320	473	298	138	262	172	217	162	183	473		yes
I	5222447	5224795	+	uga1	0.782649	4.51605	2.84616e-11	9.87261e-10	0.389096	4.51605	3.73707e-07	1.07048e-05	9.87261e-10	9.17699	19.6102	10.5457	5.22245	1843	2907	2013	1169	1891	1393	1512	853	813	2907		yes
I	5232917	5232987	-	SPATRNAASP.02	-1.35184	-3.36255	0.0173569	0.0295875	-0.630779	-3.36255	0.193928	0.289601	0.0295875	-1.36748	-2.71229	1.76053	5.23292	1	10	2	6	4	5	7	7	8	10		yes
I	5267175	5269088	+	SPNCRNA.1064	0.629325	-0.72973	0.0173219	0.0295564	0.136204	-0.72973	0.596958	0.708037	0.0295564	0.541612	2.71333	1.7614	5.26718	55	89	36	35	41	31	49	20	23	89		yes
I	5272461	5272835	+	SPAC2H10.04	-1.41924	-4.97117	0.0265608	0.04339	-0.935477	-4.97117	0.111543	0.185193	0.04339	-1.70324	-2.49054	1.57576	5.27246	1	3	0	1	1	2	3	2	3	3		yes
I	5276193	5277245	+	SPAC2H10.02c-antisense-1	2.19708	-0.00189247	2.2637e-09	3.24217e-08	0.649962	-0.00189247	0.00350933	0.0108428	3.24217e-08	3.53302	13.9427	8.64518	5.27619	131	249	169	42	76	44	47	21	28	249	yes	yes
I	5292484	5293268	-	map1-antisense-1	0.662327	0.853476	0.00165007	0.00355925	0.229696	0.853476	0.230319	0.332588	0.00355925	1.2566	3.92274	2.7825	5.29248	154	222	164	107	115	128	128	65	82	222		yes
I	5309241	5311409	+	SPNCRNA.1069	0.637474	4.5653	1.00322e-09	1.68436e-08	0.0567484	4.5653	0.245468	0.350426	1.68436e-08	1.21454	14.8682	8.9986	5.30924	1862	2903	2071	1141	1576	1232	1593	972	979	2903		yes
I	5315770	5317020	+	ofd2-antisense-1	0.939589	2.96448	8.72776e-10	1.49759e-08	-0.117443	2.96448	0.132815	0.212226	1.49759e-08	-1.60018	15.0319	9.0591	5.31577	781	1170	813	314	503	331	539	327	296	1170		yes
I	5317424	5317575	+	SPNCRNA.263	-1.27559	-0.592951	5.01656e-05	0.00015823	-0.408744	-0.592951	0.0548137	0.103077	0.00015823	-2.10336	-5.84694	4.29959	5.31742	16	33	25	46	41	32	69	41	35	69		yes
I	5326840	5328155	+	SPAP8A3.07c-antisense-1	1.0731	-0.382067	0.000207885	0.000560053	0.696397	-0.382067	0.00872991	0.0229549	0.000560053	3.06603	5.03246	3.68218	5.32684	56	100	71	40	69	42	46	17	25	100	yes	yes
I	5328562	5329060	-	SPNCRNA.1073	0.662963	1.98384	5.94848e-07	3.43875e-06	0.11499	1.98384	0.188541	0.283034	3.43875e-06	1.3853	8.81769	6.22559	5.32856	309	534	363	192	311	209	303	150	162	534		yes
I	5353770	5354310	+	new12-antisense-1	-0.115292	0.30364	0.418382	0.500582	0.68366	0.30364	0.000118229	0.000748852	0.000748852	5.34961	-0.834899	0.378427	5.35377	58	82	69	85	120	110	86	49	47	120	yes
I	5358774	5359676	-	sum1-antisense-1	0.649712	0.665035	0.000596859	0.00143831	-0.0349091	0.665035	0.834766	0.881358	0.00143831	-0.212687	4.45828	3.22413	5.35877	124	211	135	65	91	99	106	62	73	211		yes
I	5370228	5372083	+	spt20-antisense-1	0.788841	2.59819	3.07322e-07	1.96787e-06	0.230873	2.59819	0.0269048	0.0576894	1.96787e-06	2.48378	9.33137	6.51241	5.37023	482	822	547	251	476	364	417	208	240	822		yes
I	5389615	5390903	+	rad2-antisense-1	0.680982	4.3511	1.87219e-10	4.19777e-09	-0.0378587	4.3511	0.411716	0.529005	4.19777e-09	-0.847225	16.9533	9.72765	5.38962	1725	2692	1905	914	1375	1030	1409	866	904	2692		yes
I	5392191	5392898	+	SPAC3G6.07	-0.654829	1.17244	0.000182903	0.000500045	-0.187792	1.17244	0.148178	0.23301	0.000500045	-1.53429	-5.10375	3.73778	5.39219	84	149	101	124	165	111	198	99	129	198		yes
I	5402653	5403044	+	SPNCRNA.267	2.05725	-5.19211	0.0276493	0.0450007	0.408788	-5.19211	0.66978	0.774257	0.0450007	0.435977	2.46944	1.55832	5.40265	2	6	2	1	0	1	0	1	0	6		yes
I	5408180	5411132	-	set2	-5.1516	5.60018	1.18593e-19	8.32283e-16	-0.15127	5.60018	3.55235e-05	0.000303114	8.32283e-16	-6.053	-83.7812	18.9259	5.40818	193	301	230	5365	8515	6198	9674	5599	5545	9674		yes
I	5411152	5411543	+	SPNCRNA.268	2.23028	1.23428	2.2148e-11	8.11663e-10	0.379791	1.23428	0.0137634	0.0333995	8.11663e-10	2.83214	19.9918	10.6547	5.41115	374	650	462	100	132	124	117	60	78	650		yes
I	5437747	5437828	+	SPATRNASER.04	0.71903	-2.18301	0.0136885	0.0238141	0.415645	-2.18301	0.1418	0.224183	0.0238141	1.5609	2.83495	1.86364	5.43775	13	29	18	11	17	13	18	6	6	29		yes
I	5442521	5442742	+	SPNCRNA.271	1.5984	-3.58903	0.00376052	0.00747842	0.505838	-3.58903	0.340045	0.454646	0.00747842	0.989223	3.49753	2.42475	5.44252	10	13	11	2	10	3	3	2	3	13		yes
I	5444019	5444123	+	SPNCRNA.273	1.54124	-1.25014	3.31762e-06	1.5002e-05	0.10603	-1.25014	0.665693	0.770537	1.5002e-05	0.44176	7.57546	5.47917	5.44402	54	99	58	19	22	26	30	15	13	99		yes
I	5448735	5451642	+	SPAC1039.02	0.15225	7.4124	0.120764	0.16796	-0.873924	7.4124	2.25659e-07	7.54132e-06	7.54132e-06	-9.57914	1.65663	0.918061	5.44874	11536	20887	14024	6335	7237	5786	14686	8578	9871	20887	yes
I	5452105	5453867	+	SPAC1039.03	0.596445	5.35113	4.91042e-11	1.52484e-09	-0.0250718	5.35113	0.475475	0.591646	1.52484e-09	-0.734163	18.8037	10.3089	5.45211	3173	5183	3566	1957	2723	2007	2933	1724	1703	5183		yes
I	5459203	5460261	+	SPNCRNA.1084	1.54447	-0.936641	0.000165607	0.000459924	0.268056	-0.936641	0.4564	0.573503	0.000459924	0.766924	5.15932	3.78092	5.4592	59	89	68	33	34	14	22	26	13	89		yes
I	5462490	5463916	+	SPAC1039.07c-antisense-1	2.48248	1.78495	1.28397e-12	9.28958e-11	0.218378	1.78495	0.103532	0.1742	9.28958e-11	1.74657	24.8484	11.8914	5.46249	677	1079	708	114	212	119	158	95	101	1079		yes
I	5463940	5466070	-	SPAC1039.08-antisense-1	1.23495	3.64962	1.91274e-12	1.19854e-10	0.107031	3.64962	0.0929552	0.159151	1.19854e-10	1.80858	24.1067	11.7183	5.46394	1262	2020	1522	517	783	598	782	406	461	2020		yes
I	5465377	5468649	+	isp5	1.23251	4.80533	3.17635e-10	6.5081e-09	0.107448	4.80533	0.231528	0.333853	6.5081e-09	1.25316	16.2697	9.49807	5.46538	2517	4569	3121	1108	1655	1260	1552	922	1012	4569		yes
I	5470432	5471520	+	mmf2	0.668696	1.57041	8.07238e-06	3.2354e-05	0.386204	1.57041	0.00209155	0.00712624	3.2354e-05	3.79976	6.98091	5.093	5.47043	204	382	223	158	229	185	173	112	124	382		yes
I	5471270	5474941	-	gto1	-0.0389031	5.48825	0.314184	0.389566	-0.800535	5.48825	3.29064e-11	1.66788e-08	1.66788e-08	-19.3925	-1.04564	0.502816	5.47127	3281	5265	3648	1645	2645	1934	4399	2923	2744	5265	yes
I	5472729	5475847	+	gto1-antisense-1	0.935025	3.25214	4.14487e-11	1.3467e-09	-0.241065	3.25214	0.00112097	0.004344	1.3467e-09	-4.12465	19.0509	10.3825	5.47273	919	1520	1055	349	539	448	676	380	417	1520		yes
I	5476698	5478012	+	SPAC922.03	0.85426	4.59602	2.18448e-12	1.32161e-10	-0.119428	4.59602	0.0111197	0.0280108	1.32161e-10	-2.94188	23.8643	11.6607	5.4767	2235	3654	2458	1049	1478	1139	1720	960	1043	3654		yes
I	5478303	5478903	-	SPNCRNA.1088	0.71278	1.11147	5.00942e-06	2.12809e-05	-0.301675	1.11147	0.0214669	0.0480865	2.12809e-05	-2.60189	7.29615	5.30021	5.4783	188	356	203	90	129	98	166	98	101	356		yes
I	5478367	5479836	+	SPNCRNA.1089	1.23414	-0.442344	8.36498e-07	4.58995e-06	-0.174798	-0.442344	0.337453	0.452387	4.58995e-06	-0.994735	8.56076	6.07754	5.47837	83	143	87	22	48	32	46	29	31	143		yes
I	5482662	5482877	+	SPAC922.09	-0.232481	-0.756477	0.319402	0.395198	-0.646286	-0.756477	0.0209284	0.0470756	0.0470756	-2.61512	-1.034	0.495662	5.48266	34	59	40	22	33	31	48	50	31	59	yes
I	5482879	5486451	-	SPAC922.05c	0.616848	4.45402	5.53754e-09	6.78228e-08	-0.200559	4.45402	0.00233041	0.00773771	6.78228e-08	-3.74385	12.9842	8.25668	5.48288	1681	3119	2053	895	1454	999	1709	910	976	3119		yes
I	5485096	5486287	+	SPAC922.06	0.714479	3.61381	1.36995e-10	3.34993e-09	-0.0638584	3.61381	0.191392	0.286823	3.34993e-09	-1.37582	17.3694	9.8633	5.4851	1042	1816	1233	573	869	615	947	522	540	1816		yes
I	5486848	5488830	-	atd2	0.837549	5.63664	3.21008e-13	3.313e-11	-0.277824	5.63664	1.24291e-06	2.49936e-05	3.313e-11	-8.26908	27.6029	12.4935	5.48685	4693	7925	5433	1961	3020	2206	3754	2095	2291	7925		yes
I	5487525	5488928	+	atd2-antisense-1	0.992117	2.90463	2.84946e-09	3.9134e-08	0.249571	2.90463	0.00841632	0.0223147	3.9134e-08	3.08478	13.6905	8.54524	5.48752	715	1040	758	362	537	397	483	243	295	1040		yes
I	5492628	5494800	-	put4-antisense-1	1.86033	3.04759	2.04599e-13	2.69114e-11	-0.00121035	3.04759	0.988193	0.992009	2.69114e-11	-0.0150766	28.5597	12.6891	5.49263	1165	1894	1333	285	420	338	470	255	251	1894		yes
I	5492902	5495156	+	put4	0.770797	6.02012	3.27059e-08	3.01617e-07	-0.165293	6.02012	0.0423852	0.083603	3.01617e-07	-2.24257	11.2473	7.48537	5.4929	5296	8792	6431	2781	3668	2802	4050	2658	2943	8792		yes
I	5495270	5496597	+	SPNCRNA.1092	2.02149	2.03737	7.09121e-13	5.72025e-11	-0.277437	2.03737	0.0172915	0.0402493	5.72025e-11	-2.71425	25.994	12.1493	5.49527	672	1102	766	128	173	144	220	127	158	1102		yes
I	5496844	5497448	-	SPAC869.09	1.23647	2.89301	6.6386e-07	3.78219e-06	-0.0891883	2.89301	0.609549	0.720534	3.78219e-06	-0.522923	8.73437	6.17792	5.49684	701	1011	916	227	401	275	422	272	206	1011		yes
I	5496942	5497837	+	SPAC869.09-antisense-1	2.56051	1.28325	7.7328e-12	3.54698e-10	-1.62504	1.28325	2.35739e-06	4.02534e-05	3.54698e-10	-7.81224	21.6706	11.1117	5.49694	618	959	689	29	53	26	141	70	100	959	yes	yes
I	5497918	5499280	-	pcm2	2.33646	1.77326	2.71444e-13	3.12294e-11	-0.393576	1.77326	0.00412556	0.0124103	3.12294e-11	-3.44999	27.9555	12.5663	5.49792	611	976	712	85	124	89	173	96	97	976		yes
I	5499768	5501236	+	mel1	2.35493	3.22713	5.0299e-10	9.48669e-09	-0.829995	3.22713	0.00229679	0.0076538	9.48669e-09	-3.75136	15.6959	9.29844	5.49977	1712	2513	2059	154	260	183	433	250	311	2513	yes	yes
I	5502560	5503291	+	SPAC869.06c	1.92264	1.79066	1.8326e-07	1.27087e-06	1.12554	1.79066	0.000137233	0.000839667	1.27087e-06	5.2651	9.7489	6.73693	5.50256	373	541	453	196	297	186	144	75	71	541	yes	yes
I	5504488	5505476	+	SPNCRNA.279	2.06692	-0.242975	1.55994e-09	2.43824e-08	0.165378	-0.242975	0.36708	0.483152	2.43824e-08	0.933429	14.3596	8.80689	5.50449	135	206	148	29	45	38	43	20	31	206		yes
I	5505583	5508782	+	SPAC869.05c	0.786242	7.21801	7.26771e-11	2.016e-09	0.0147187	7.21801	0.735389	0.829603	2.016e-09	0.345067	18.2431	10.1386	5.50558	11890	18187	13475	6134	8833	7163	8993	5707	5691	18187		yes
I	5511137	5512369	-	SPAC869.04	6.29939	1.83341	2.59437e-16	2.02303e-13	0.337749	1.83341	0.0769446	0.136466	2.02303e-13	1.91568	47.1608	15.586	5.51114	4362	7305	5170	69	92	71	63	49	62	7305		yes
I	5512757	5514865	+	SPAC869.03c	5.67047	1.81002	9.62573e-16	5.19641e-13	0.371601	1.81002	0.0503212	0.096018	5.19641e-13	2.14991	42.7477	15.0166	5.51276	3171	5218	3460	83	109	68	80	54	52	5218		yes
I	5516040	5516265	+	SPNCRNA.280	3.38461	-5.5168	0.000247151	0.000653053	0.949607	-5.5168	0.259163	0.365736	0.000653053	1.17823	4.9367	3.60704	5.51604	7	5	7	1	1	0	0	0	0	7		yes
I	5516331	5516951	+	SPNCRNA.281	3.74466	-3.44592	1.99835e-06	9.67869e-06	-1.61144	-3.44592	0.047354	0.0915762	9.67869e-06	-2.18284	7.92848	5.69933	5.51633	35	68	49	0	1	1	1	4	5	68		yes
I	5517028	5517494	+	SPNCRNA.282	3.12604	-2.12662	3.85973e-07	2.41313e-06	-0.460562	-2.12662	0.341016	0.455423	2.41313e-06	-0.987167	9.15169	6.41344	5.51703	62	105	62	4	6	5	7	3	13	105		yes
I	5517865	5519950	+	SPAC869.02c	1.47082	6.45269	6.18128e-15	1.97183e-12	-0.781077	6.45269	7.85922e-11	3.06422e-08	1.97183e-12	-18.1331	37.1783	14.2089	5.51787	12316	20701	13884	2494	3428	2547	5982	3672	3889	20701	yes	yes
I	5521275	5523181	-	SPAC869.01	4.97061	0.580093	6.13288e-14	1.16326e-11	-0.927958	0.580093	0.0025993	0.00846501	1.16326e-11	-3.6875	31.2801	13.2123	5.52128	1156	1988	1287	25	23	16	41	33	40	1988	yes	yes
I	5524889	5525299	-	SPNCRNA.283	3.28493	-1.41034	1.88205e-07	1.30258e-06	0.401107	-1.41034	0.359342	0.475734	1.30258e-06	0.949094	9.72705	6.72537	5.52489	94	187	134	13	18	16	21	6	8	187		yes
I	5525499	5525873	+	SPNCRNA.284	3.36007	-0.277796	2.12462e-11	8.10843e-10	-0.513282	-0.277796	0.0499776	0.0954402	8.10843e-10	-2.15363	20.0558	10.6727	5.5255	250	495	318	19	24	18	40	17	26	495		yes
I	5527462	5528959	+	pfl9	4.26656	2.68441	6.45338e-17	1.10247e-13	-0.739223	2.68441	4.54695e-05	0.000363108	1.10247e-13	-5.90526	52.337	16.1902	5.52746	3311	6059	4011	92	160	105	246	154	156	6059	yes	yes
I	5529851	5531144	-	SPAC186.02c	3.35004	0.796854	1.54951e-11	6.39676e-10	-0.365336	0.796854	0.137013	0.218138	6.39676e-10	-1.58155	20.5475	10.8098	5.52985	558	830	687	41	51	43	60	57	48	830		yes
I	5531267	5531539	+	SPNCRNA.96	3.51957	-5.14994	0.000154972	0.000433649	0.0576733	-5.14994	0.947516	0.9621	0.000433649	0.0670678	5.19658	3.80975	5.53127	9	17	8	0	2	0	0	2	0	17		yes
I	5535061	5536432	+	SPAC186.03	6.55398	1.46555	4.27704e-13	3.94951e-11	-0.027412	1.46555	0.935933	0.953547	3.94951e-11	-0.0819016	27.0096	12.3689	5.53506	3796	5522	4397	36	51	36	61	24	34	5522		yes
I	5538480	5539516	-	SPAC186.04c	2.87003	3.17462	5.16104e-13	4.49219e-11	-0.159919	3.17462	0.283707	0.392819	4.49219e-11	-1.1167	26.6278	12.2873	5.53848	2249	3519	2259	246	352	249	369	262	254	3519		yes
I	5540032	5541502	-	SPAC186.05c	1.12146	6.95084	4.30959e-14	8.8955e-12	-0.269161	6.95084	2.6058e-06	4.28278e-05	8.8955e-12	-7.74232	32.1234	13.3656	5.54003	13676	22719	15177	4812	7021	5104	8570	5089	5357	22719		yes
I	5542290	5543031	+	SPAC186.06	1.42629	4.37259	1.57414e-12	1.0422e-10	-0.203352	4.37259	0.0121074	0.0299928	1.0422e-10	-2.89814	24.4666	11.803	5.54229	2688	4678	2921	774	1222	863	1351	784	940	4678		yes
I	5543364	5543438	+	SPNCRNA.310	1.02073	0.124547	6.84309e-06	2.79702e-05	-0.20975	0.124547	0.249508	0.354606	2.79702e-05	-1.20367	7.0891	5.16475	5.54336	111	169	132	39	68	44	68	38	59	169		yes
I	5545615	5546613	-	SPAC186.07c	2.302	-0.0501865	3.02223e-09	4.11845e-08	-0.242984	-0.0501865	0.296469	0.407247	4.11845e-08	-1.08628	13.6266	8.51967	5.54562	186	253	211	26	43	26	51	28	26	253		yes
I	5546205	5546648	+	prl61	4.23219	1.30581	5.15389e-15	1.8085e-12	-0.861818	1.30581	0.000255268	0.00136027	1.8085e-12	-4.91889	37.6896	14.2879	5.54621	1470	2447	1549	36	49	53	106	58	69	2447	yes	yes
I	5548884	5550012	-	SPAC186.08c	2.59892	0.888216	2.66911e-09	3.72897e-08	-0.905729	0.888216	0.00670168	0.018527	3.72897e-08	-3.20146	13.7617	8.57363	5.54888	447	639	548	32	42	51	110	51	56	639	yes	yes
I	5552811	5554529	+	SPAC186.09	1.33461	2.16391	2.85571e-11	9.87261e-10	-1.88384	2.16391	5.06409e-10	1.22551e-07	9.87261e-10	-15.6875	19.6051	10.5443	5.55281	760	1145	890	73	108	77	388	245	260	1145	yes	yes
I	5555716	5556768	+	SPAC750.01	1.2925	4.67618	4.35816e-10	8.51965e-09	-0.472855	4.67618	0.000360374	0.00178357	8.51965e-09	-4.73019	15.8728	9.3607	5.55572	2869	5941	3451	772	1303	994	1837	1100	1034	5941		yes
I	5562608	5563045	-	SPAC750.03c	2.6799	-2.65755	3.80458e-07	2.39136e-06	-1.19266	-2.65755	0.0142818	0.0344786	2.39136e-06	-2.81307	9.16296	6.41969	5.56261	58	80	52	2	5	3	15	7	3	80	yes	yes
I	5564211	5564651	-	SPAC750.04c	2.20649	-1.99129	4.12871e-07	2.55514e-06	-1.14197	-1.99129	0.00647646	0.0180078	2.55514e-06	-3.21896	9.09906	6.38419	5.56421	96	125	98	8	12	6	27	19	10	125	yes	yes
I	5565881	5567337	-	SPAC750.05c	1.16157	3.87161	7.32057e-14	1.31733e-11	-0.356242	3.87161	2.47115e-06	4.12918e-05	1.31733e-11	-7.77929	30.8652	13.1355	5.56588	1972	3271	2244	622	905	729	1231	730	735	3271		yes
I	5568903	5569803	-	SPAC750.06c	0.999175	1.73194	2.90722e-10	6.07228e-09	-0.159018	1.73194	0.0468193	0.0908096	6.07228e-09	-2.18898	16.3824	9.53652	5.5689	462	737	496	191	267	197	320	187	176	737		yes
II	5224	6829	+	SPBC1348.01	2.67164	-4.67895	6.64007e-05	0.000203494	0.65732	-4.67895	0.247826	0.352788	0.000203494	1.20818	5.68208	4.17783	0.005224	6	10	8	1	2	1	1	1	0	10		yes
II	7633	9457	+	SPBC1348.02	1.19702	0.471498	1.43281e-07	1.02607e-06	-0.402814	0.471498	0.0197415	0.044866	1.02607e-06	-2.6455	9.95261	6.84381	0.007633	148	275	178	49	72	49	94	56	60	275		yes
II	10569	11351	+	SPBC1348.03	3.89382	-1.93924	1.08708e-08	1.18649e-07	-1.21931	-1.93924	0.0256601	0.0554783	1.18649e-07	-2.50864	12.2997	7.96374	0.010569	132	240	165	4	5	3	15	14	3	240		yes
II	12176	12750	+	SPBC1348.04	2.56666	-5.15829	5.10952e-05	0.000160729	-1.39275	-5.15829	0.0397043	0.079138	0.000160729	-2.27759	5.83607	4.29162	0.012176	10	15	12	0	0	1	1	1	2	15		yes
II	13572	15378	+	SPBC1348.05	2.29438	1.15096	2.42073e-10	5.21126e-09	-1.06099	1.15096	0.00023226	0.0012675	5.21126e-09	-4.97102	16.6178	9.61605	0.013572	466	891	541	62	71	32	135	81	94	891	yes	yes
II	15981	16592	-	SPBC1348.06c	5.22969	0.480576	1.74391e-09	2.67222e-08	0.850576	0.480576	0.0851125	0.148292	2.67222e-08	1.85877	14.2337	8.75848	0.015981	855	1173	1121	40	54	35	25	15	28	1173		yes
II	19395	20606	+	SPBC1348.07	2.4325	0.983926	5.25374e-12	2.62622e-10	-1.51232	0.983926	1.30957e-06	2.60089e-05	2.62622e-10	-8.23112	22.3201	11.2795	0.019395	492	761	515	32	32	35	112	77	74	761	yes	yes
II	21060	21754	-	SPNCRNA.287	2.51315	1.30387	3.65954e-12	2.00646e-10	-2.20782	1.30387	1.0992e-07	4.6471e-06	2.00646e-10	-10.1757	22.9445	11.4366	0.02106	713	1166	769	30	30	26	167	116	91	1166	yes	yes
II	22111	23529	-	SPBC1348.08c	3.78299	-2.83229	8.68333e-09	9.92502e-08	-1.26849	-2.83229	0.0149319	0.0357408	9.92502e-08	-2.7901	12.5242	8.06131	0.022111	71	115	74	1	4	1	11	2	3	115	yes	yes
II	33231	34780	+	SPBC1348.11	5.3436	-0.737909	4.54363e-13	4.0881e-11	-2.44112	-0.737909	2.14294e-05	0.000208766	4.0881e-11	-6.36133	26.8861	12.3426	0.033231	729	1275	843	1	6	4	24	17	14	1275	yes	yes
II	35112	36589	+	SPBC1348.12	3.04637	3.29125	2.0472e-16	2.02303e-13	-0.721715	3.29125	2.54997e-06	4.21076e-05	2.02303e-13	-7.7574	48.0048	15.6888	0.035112	2719	4597	3159	201	264	198	455	264	302	4597	yes	yes
II	38514	40277	-	ght7	3.306	0.459449	2.39954e-12	1.42711e-10	-0.944089	0.459449	0.000639732	0.0027886	1.42711e-10	-4.42125	23.6943	11.6199	0.038514	433	730	494	23	31	20	71	37	28	730	yes	yes
II	44694	46836	-	SPBPB8B6.02c	3.37139	2.01202	4.25691e-15	1.58868e-12	-1.02492	2.01202	5.25586e-06	7.46672e-05	1.58868e-12	-7.26403	38.2349	14.3709	0.044694	1416	2454	1517	62	85	72	178	127	113	2454	yes	yes
II	47056	49071	+	fah1	2.4286	2.06064	2.13008e-12	1.29991e-10	-0.922463	2.06064	3.64383e-05	0.000308101	1.29991e-10	-6.0377	23.9101	11.6716	0.047056	922	1701	998	91	111	103	256	134	149	1701	yes	yes
II	47369	51220	-	grt1	1.88304	5.25905	7.37714e-17	1.10247e-13	-2.06423	5.25905	1.33274e-14	3.11772e-11	1.10247e-13	-35.0915	51.8158	16.1321	0.047369	7439	12800	8330	418	648	525	2764	1711	1724	12800	yes	yes
II	50110	52193	+	grt1-antisense-1	1.92425	3.84663	7.1871e-16	5.03545e-13	-1.59553	3.84663	6.73514e-12	4.59766e-09	5.03545e-13	-21.9006	43.6943	15.1434	0.05011	2655	4479	3167	195	348	233	953	591	642	4479	yes	yes
II	58136	59704	-	eno102	1.23318	6.54573	1.75833e-08	1.7936e-07	-1.05515	6.54573	5.56702e-07	1.39344e-05	1.7936e-07	-8.86828	11.8305	7.7549	0.058136	10449	15136	12690	1880	2779	2204	6023	3512	3770	15136	yes	yes
II	58453	59684	+	eno102-antisense-1	1.98458	3.42725	2.07174e-13	2.69114e-11	0.139252	3.42725	0.121662	0.198224	2.69114e-11	1.65226	28.5327	12.6837	0.058453	1683	2805	1881	441	599	489	548	352	398	2805		yes
II	60553	61205	-	SPBPB21E7.02c	1.88448	0.924353	3.16263e-09	4.26014e-08	-0.233903	0.924353	0.216792	0.316178	4.26014e-08	-1.29605	13.5775	8.49995	0.060553	264	380	316	57	82	51	94	54	60	380		yes
II	61362	62126	+	SPBPB21E7.10	0.853473	1.1404	0.00118401	0.00266753	-0.584686	1.1404	0.0457772	0.0892649	0.00157524	-2.20113	4.09596	2.92665	0.061362	178	270	211	55	84	70	118	81	96	270		yes
II	61526	63086	-	SPBPB21E7.11	1.93626	3.23625	3.11829e-13	3.313e-11	-0.508092	3.23625	0.000112704	0.000721679	3.313e-11	-5.37686	27.6636	12.5061	0.061526	1476	2440	1723	252	380	262	497	355	337	2440		yes
II	63602	64286	+	SPNCRNA.1303	2.01122	-0.0995303	1.13339e-09	1.85845e-08	-0.917938	-0.0995303	0.00042989	0.00205236	1.85845e-08	-4.63459	14.726	8.94562	0.063602	176	286	193	15	29	31	62	33	35	286	yes	yes
II	64487	65620	-	SPBPB21E7.04c	0.952655	6.09193	1.35343e-08	1.43263e-07	-0.531945	6.09193	3.74145e-05	0.000314838	1.43263e-07	-6.02181	12.084	7.86857	0.064487	6251	10562	7304	2185	2984	2252	4154	2658	3172	10562		yes
II	65390	66274	+	SPNCRNA.1304	2.46058	1.85995	3.65821e-12	2.00646e-10	-0.516353	1.85995	0.00441804	0.0130551	2.00646e-10	-3.41487	22.9451	11.4367	0.06539	763	1215	876	91	123	98	167	118	135	1215		yes
II	68355	68852	+	SPBPB21E7.06	3.16588	-0.361052	1.61399e-10	3.78829e-09	-1.00817	-0.361052	0.0031984	0.0100162	3.78829e-09	-3.5807	17.1498	9.7921	0.068355	264	345	258	13	16	11	32	18	27	345	yes	yes
II	70156	71310	+	aes1	1.09775	7.44586	1.64337e-11	6.62827e-10	0.0813891	7.44586	0.136645	0.217702	6.62827e-10	1.58316	20.455	10.7843	0.070156	18490	31391	19622	8376	11895	9050	11661	6869	7362	31391		yes
II	71485	73328	-	SPBPB21E7.08-antisense-1	1.89772	2.98117	1.5217e-11	6.31909e-10	0.475607	2.98117	0.000598322	0.00264256	6.31909e-10	4.45697	20.576	10.8177	0.071485	1085	1693	1302	389	519	407	403	245	234	1693		yes
II	72081	73390	+	SPBPB21E7.08	1.31169	5.73172	3.46022e-08	3.1465e-07	-0.386977	5.73172	0.0117353	0.0292466	3.1465e-07	-2.91419	11.1955	7.4609	0.072081	6372	11053	7747	2052	2664	1959	3672	2223	2244	11053		yes
II	75073	77625	+	SPBPB21E7.09	1.2314	5.43251	4.0477e-11	1.32742e-09	0.120064	5.43251	0.113433	0.187444	1.32742e-09	1.69342	19.0858	10.3928	0.075073	4608	7254	5294	2107	2746	2024	2601	1627	1670	7254		yes
II	80899	83357	+	SPBPB10D8.01	1.42743	4.67271	9.52411e-14	1.59143e-11	-0.208717	4.67271	0.0024252	0.00799438	1.59143e-11	-3.72327	30.2582	13.0212	0.080899	3354	5547	3956	981	1399	1194	1691	1070	1089	5547		yes
II	83229	85631	-	SPBPB10D8.02c	1.73875	4.75526	2.72723e-12	1.58872e-10	-0.491145	4.75526	0.000132431	0.000816632	1.58872e-10	-5.28524	23.4644	11.5643	0.083229	4584	6768	4881	887	1165	951	1728	1010	1206	6768		yes
II	83799	85528	+	SPBPB10D8.02c-antisense-1	1.83853	2.41874	2.74615e-12	1.58872e-10	-0.260794	2.41874	0.0221205	0.0492361	1.58872e-10	-2.58626	23.4521	11.5613	0.083799	858	1549	964	203	265	209	358	197	202	1549		yes
II	87727	89029	+	SPBPB10D8.03	3.06423	1.64228	2.5905e-14	5.72322e-12	-1.6997	1.64228	1.18707e-07	4.87315e-06	5.72322e-12	-10.1106	33.3793	13.5866	0.087727	1238	1972	1344	46	67	33	204	105	130	1972	yes	yes
II	103165	104528	-	SPNCRNA.291	1.27541	3.71611	1.37191e-12	9.56937e-11	-1.09001	3.71611	9.22191e-10	1.74917e-07	9.56937e-11	-14.967	24.7237	11.8627	0.103165	1911	3306	2047	353	527	335	1115	621	675	3306	yes	yes
II	107514	108774	-	alr2-antisense-1	1.13354	2.15122	2.06168e-09	3.00964e-08	0.00231136	2.15122	0.980889	0.986654	3.00964e-08	0.0244037	14.0464	8.68578	0.107514	452	776	528	185	290	216	335	158	156	776		yes
II	109405	109905	-	SPNCRNA.1310	0.593351	0.351386	0.000262233	0.000690044	-0.489408	0.351386	0.00497353	0.0144292	0.000690044	-3.35418	4.90407	3.58131	0.109405	109	189	117	48	68	52	101	49	73	189		yes
II	111007	113472	-	aat1	0.614529	8.61118	9.78692e-09	1.09197e-07	-0.00894944	8.61118	0.853901	0.895098	1.09197e-07	-0.187722	12.4042	8.00935	0.111007	30139	57186	35094	18545	29486	19783	30165	16683	16971	57186		yes
II	117892	121286	-	pfl7	2.14913	4.23873	7.85458e-17	1.10247e-13	-0.13658	4.23873	0.0203051	0.0458792	1.10247e-13	-2.63086	51.5732	16.1049	0.117892	3604	5646	3822	621	970	726	1064	632	681	5646		yes
II	120577	121643	+	SPNCRNA.293	2.22305	2.1148	1.48301e-13	2.12404e-11	-0.150786	2.1148	0.150128	0.235589	2.12404e-11	-1.52635	29.263	12.8289	0.120577	907	1521	956	151	253	159	272	144	167	1521		yes
II	123704	126325	-	abc3-antisense-1	1.13294	3.30429	4.85678e-10	9.28744e-09	0.268253	3.30429	0.00540611	0.0154984	9.28744e-09	3.31146	15.7389	9.31365	0.123704	1054	1512	1023	434	716	552	626	337	356	1512		yes
II	127311	127803	+	SPNCRNA.294	1.70859	-5.57114	0.0141132	0.024468	1.27448	-5.57114	0.0646093	0.11805	0.024468	2.01302	2.8192	1.85038	0.127311	2	3	2	1	2	1	0	0	1	3		yes
II	127937	128726	+	SPNCRNA.1314	0.809951	-0.559072	0.00140212	0.0030866	-0.488983	-0.559072	0.0710785	0.127774	0.0030866	-1.96004	4.00755	2.85321	0.127937	87	108	69	19	50	25	57	35	28	108		yes
II	128660	129742	+	mug14	0.722354	5.0978	1.226e-07	8.99065e-07	-0.105268	5.0978	0.207004	0.304816	8.99065e-07	-1.32585	10.0834	6.91151	0.12866	3090	4625	2833	1414	2171	1536	2246	1422	1462	4625		yes
II	141285	142180	-	SPNCRNA.1315	1.01995	2.52029	1.96661e-10	4.39544e-09	0.0200908	2.52029	0.778358	0.865089	4.39544e-09	0.28718	16.8886	9.70628	0.141285	532	914	624	260	371	262	372	213	237	914		yes
II	151490	155630	+	mal1	0.763683	6.10672	6.41925e-13	5.30004e-11	-0.0448726	6.10672	0.168113	0.258222	5.30004e-11	-1.45696	26.191	12.1925	0.15149	5816	9555	6857	3045	4537	3385	4896	2720	2969	9555		yes
II	154152	154516	-	mal1-antisense-1	1.26005	1.86057	2.04404e-10	4.49007e-09	0.0520102	1.86057	0.567495	0.679755	4.49007e-09	0.586153	16.8379	9.68951	0.154152	379	593	423	138	228	155	212	136	121	593		yes
II	154521	156642	-	SPNCRNA.1318	-0.461699	4.78943	0.000565602	0.00137112	-0.86116	4.78943	3.01525e-06	4.81877e-05	4.81877e-05	-7.6412	-4.48705	3.24749	0.154521	1680	2695	1437	918	1631	1233	2742	1780	1846	2742	yes
II	155751	159570	+	ght4	0.732	5.01755	1.6317e-06	8.14939e-06	-0.208375	5.01755	0.0607833	0.112405	8.14939e-06	-2.04669	8.07267	5.78736	0.155751	3223	4962	2666	1346	2008	1474	2301	1409	1491	4962		yes
II	160357	162497	-	frp1	0.140292	4.82593	0.269881	0.341075	-0.983306	4.82593	1.19525e-05	0.000135948	0.000135948	-6.72786	1.15084	0.568827	0.160357	1595	4100	2047	840	1190	935	2423	1471	1574	4100	yes
II	163689	163891	+	SPNCRNA.100	0.19532	-0.737653	0.368391	0.44776	-0.691146	-0.737653	0.0144082	0.0346955	0.0346955	-2.80853	0.930798	0.433691	0.163689	43	80	40	17	38	21	57	23	35	80	yes
II	172378	174315	+	fmd2	0.0770033	4.4835	0.162282	0.218766	0.61402	4.4835	1.16506e-08	1.18499e-06	1.18499e-06	12.2311	1.47874	0.78973	0.172378	1092	1861	1271	1368	2302	1632	1538	821	874	2302	yes
II	185042	186959	+	SPBC1198.07c-antisense-1	0.809324	2.16288	4.06882e-08	3.56047e-07	0.531952	2.16288	9.92106e-06	0.000118453	3.56047e-07	6.84728	11.0478	7.39053	0.185042	361	546	373	237	397	278	257	167	164	546		yes
II	194678	195989	+	mfr1	1.52039	2.49379	1.85253e-11	7.30396e-10	0.857544	2.49379	7.24956e-08	3.64625e-06	7.30396e-10	10.534	20.2679	10.7322	0.194678	603	895	675	310	518	358	265	175	170	895	yes	yes
II	202257	203623	+	SPBC660.05	0.809744	4.59934	0.000664132	0.00157942	0.0508637	4.59934	0.806447	0.879309	0.00157942	0.249901	4.4013	3.17775	0.202257	2355	3980	2122	1095	2033	1181	1810	943	1104	3980		yes
II	205583	206910	-	SPNCRNA.1327	0.740241	2.37522	1.48163e-06	7.51305e-06	0.507848	2.37522	0.000126036	0.000784364	7.51305e-06	5.31329	8.14192	5.82926	0.205583	402	715	387	292	461	345	349	195	178	715		yes
II	227193	227448	-	SPNCRNA.1330	0.745856	-0.360173	0.000208244	0.000560805	0.256935	-0.360173	0.134817	0.215082	0.000560805	1.59123	5.0315	3.68143	0.227193	67	100	68	40	56	48	49	32	31	100		yes
II	254617	257138	-	clr3-antisense-1	1.85004	2.37652	2.71938e-12	1.58872e-10	0.402389	2.37652	0.000710832	0.00302891	1.58872e-10	4.36515	23.4696	11.5655	0.254617	704	1087	793	211	344	263	287	159	134	1087		yes
II	274745	275832	+	SPNCRNA.299	2.09223	-6.32416	0.000768393	0.00179573	0.464808	-6.32416	0.41201	0.529132	0.00179573	0.846678	4.32382	3.11442	0.274745	1	4	2	0	1	0	0	0	0	4		yes
II	275118	275866	-	SPNCRNA.1334	0.788086	3.67187	6.92008e-10	1.2295e-08	-0.0905536	3.67187	0.147117	0.231599	1.2295e-08	-1.53865	15.3084	9.15989	0.275118	1089	1725	1246	523	769	615	832	507	557	1725		yes
II	285676	285749	+	SPBTRNAALA.07	2.21124	-5.23157	0.0116553	0.0206037	2.33521	-5.23157	0.00877897	0.0230407	0.0206037	3.06316	2.91771	1.93348	0.285676	2	6	3	2	7	2	0	1	0	7	yes	yes
II	329976	330635	+	SPNCRNA.1339	1.6779	1.43262	2.08646e-09	3.03281e-08	0.142533	1.43262	0.340793	0.45537	3.03281e-08	0.987637	14.0331	8.68059	0.329976	311	578	404	104	170	110	150	86	88	578		yes
II	354031	355573	+	SPNCRNA.1343	1.12765	3.19079	8.6024e-10	1.48699e-08	-0.236274	3.19079	0.0216561	0.048402	1.48699e-08	-2.59732	15.049	9.06538	0.354031	907	1654	1031	305	542	357	620	370	332	1654		yes
II	359391	359866	-	SPNCRNA.1346	0.704691	-1.16635	0.00254697	0.00525416	0.432098	-1.16635	0.0509007	0.0968867	0.00525416	2.1437	3.69799	2.59398	0.359391	28	56	37	19	42	26	27	14	18	56		yes
II	387803	388988	+	mug2-antisense-1	0.907778	4.15653	6.0507e-10	1.10583e-08	0.108305	4.15653	0.120835	0.197535	1.10583e-08	1.65628	15.4704	9.21819	0.387803	1656	2750	1631	855	1195	930	1208	680	696	2750		yes
II	404224	406445	+	sda1-antisense-1	2.40662	3.01075	2.23098e-15	9.21e-13	0.418047	3.01075	5.38891e-05	0.000412425	9.21e-13	5.80463	40.1353	14.6515	0.404224	1430	2311	1586	293	490	377	344	227	239	2311		yes
II	412735	413409	-	SPNCRNA.1355	0.612818	1.47322	1.26257e-05	4.73582e-05	-0.0861808	1.47322	0.420077	0.53631	4.73582e-05	-0.831785	6.69297	4.89874	0.412735	235	396	234	122	181	156	220	112	123	396		yes
II	454108	456553	+	meu6	1.56418	4.53179	5.48367e-15	1.83259e-12	0.264505	4.53179	8.28327e-05	0.000569364	1.83259e-12	5.55361	37.5144	14.2609	0.454108	2750	4332	2918	898	1499	1118	1239	732	755	4332		yes
II	467233	467361	-	snu4	0.589269	-0.510916	0.0105106	0.0187502	0.656981	-0.510916	0.00586467	0.0165852	0.0165852	3.26977	2.97081	1.97837	0.467233	37	93	56	47	74	45	50	29	20	93	yes	yes
II	472031	473716	-	SPBC428.15-antisense-1	0.837779	3.59859	5.41258e-09	6.67583e-08	0.625683	3.59859	3.2427e-07	9.93767e-06	6.67583e-08	9.2888	13.008	8.2666	0.472031	954	1544	1022	719	1122	783	695	454	437	1544	yes	yes
II	509412	511089	+	cid11	-1.07678	2.38884	4.98354e-08	4.22275e-07	0.868134	2.38884	2.66897e-08	1.87308e-06	4.22275e-07	11.4357	-10.8652	7.30246	0.509412	147	221	157	460	715	574	439	212	246	715	yes	yes
II	513254	514175	-	SPNCRNA.1365	0.736332	2.09341	5.41677e-06	2.2777e-05	0.430964	2.09341	0.00145269	0.00535211	2.2777e-05	3.98907	7.24391	5.26626	0.513254	294	524	403	249	337	265	247	185	159	524		yes
II	536739	539154	-	rhp14-antisense-1	0.710277	3.13182	2.61015e-08	2.49963e-07	0.21688	3.13182	0.00655125	0.0181582	2.49963e-07	3.21308	11.4565	7.58333	0.536739	664	1143	787	445	673	472	583	317	379	1143		yes
II	547325	547761	+	prl66	0.505808	0.720664	0.00337682	0.00678651	1.26928	0.720664	2.72441e-07	8.811e-06	8.811e-06	9.42743	3.5528	2.47149	0.547325	104	144	111	138	220	168	111	41	55	220	yes
II	570156	570226	+	SPBTRNAGLY.06	1.35148	-4.81813	0.0103959	0.0185882	1.00829	-4.81813	0.0519934	0.0985922	0.0185882	2.13215	2.97644	1.98314	0.570156	3	4	4	2	3	2	2	0	1	4		yes
II	599413	600456	+	SPBC839.03c-antisense-1	0.756557	2.75667	1.5815e-07	1.11212e-06	0.620163	2.75667	2.46116e-06	4.12229e-05	1.11212e-06	7.78212	9.87049	6.80093	0.599413	508	790	532	397	575	465	370	265	239	790	yes	yes
II	604418	604920	-	new20	1.20192	0.776658	4.5821e-08	3.9312e-07	0.167517	0.776658	0.210496	0.308599	3.9312e-07	1.31509	10.9405	7.33894	0.604418	185	299	183	74	122	84	109	68	56	299		yes
II	608000	611638	-	cta3-antisense-1	0.616723	4.36524	1.11504e-09	1.83694e-08	0.198705	4.36524	0.000620062	0.00271805	1.83694e-08	4.43791	14.745	8.95271	0.608	1528	2686	1727	1039	1598	1192	1428	804	884	2686		yes
II	626485	626809	+	tef103-antisense-1	-0.824816	-0.899517	0.00383162	0.00760259	0.0229581	-0.899517	0.916753	0.938689	0.00760259	0.106509	-3.48791	2.41662	0.626485	26	33	14	32	45	33	46	26	29	46		yes
II	637575	639965	-	SPBC115.02c-antisense-1	1.11225	3.83688	3.17107e-12	1.79472e-10	0.348553	3.83688	1.53506e-05	0.000162245	1.79472e-10	6.56936	23.1964	11.4988	0.637575	1355	2073	1447	659	1037	785	840	472	507	2073		yes
II	643863	644853	-	cbp6-antisense-1	0.789292	2.84154	3.78641e-08	3.38079e-07	-0.0823593	2.84154	0.331823	0.446203	3.38079e-07	-1.00682	11.1132	7.42177	0.643863	612	961	654	299	448	304	446	308	285	961		yes
II	661588	665070	+	SPBC947.06c	-0.617315	5.65993	2.94767e-10	6.13851e-09	-0.0813843	5.65993	0.0430284	0.0846576	6.13851e-09	-2.23447	-16.3648	9.53052	0.661588	2120	3689	2350	2831	4313	3046	4562	2664	2821	4562		yes
II	700291	700700	+	mfm3	0.273759	1.67787	0.0301287	0.0486077	0.737531	1.67787	1.2002e-05	0.000136075	0.000136075	6.72522	2.4242	1.52102	0.700291	187	252	223	230	307	248	206	110	123	307	yes
II	719163	719617	+	SPNCRNA.324	0.314313	-1.53244	0.249565	0.318155	0.78741	-1.53244	0.00795045	0.021337	0.021337	3.11395	1.20352	0.602817	0.719163	22	40	19	30	37	29	34	11	10	40	yes
II	746035	747734	+	rti1	-0.833299	1.882	3.66165e-08	3.29013e-07	0.358228	1.882	7.33662e-05	0.00051956	3.29013e-07	5.62396	-11.1438	7.43632	0.746035	125	198	140	251	394	270	305	189	172	394		yes
II	757399	758197	-	rec27	-0.792323	0.618249	0.000118686	0.00034109	0.271609	0.618249	0.0544097	0.102427	0.00034109	2.1074	-5.34741	3.9256	0.757399	43	87	79	103	165	105	126	75	87	165		yes
II	773121	775489	+	dph6	-0.744263	5.84034	5.39416e-12	2.62622e-10	-0.00913696	5.84034	0.777789	0.864747	2.62622e-10	-0.28794	-22.2752	11.2681	0.773121	2247	3638	2492	3276	5152	3638	5333	3127	2895	5333		yes
II	775718	778721	+	syj2	-0.667267	6.16457	9.01824e-12	4.10194e-10	-0.040355	6.16457	0.202038	0.29901	4.10194e-10	-1.3414	-21.4172	11.0449	0.775718	2853	4673	3267	4066	5811	4483	6366	3674	3789	6366		yes
II	813467	813747	+	SPNCRNA.328	1.34256	-0.0417645	1.13972e-05	4.33997e-05	0.815694	-0.0417645	0.00203299	0.00697677	4.33997e-05	3.81446	6.75824	4.9432	0.813467	79	175	100	53	89	68	41	43	29	175	yes	yes
II	822239	823195	+	pdf1-antisense-1	1.56877	1.95522	4.26894e-10	8.36855e-09	0.562788	1.95522	0.000199058	0.00112278	8.36855e-09	5.05658	15.8985	9.36968	0.822239	476	675	435	182	287	210	200	108	121	675		yes
II	831524	832704	+	SPNCRNA.329	-0.696204	-0.987484	0.00546656	0.0104592	-0.267637	-0.987484	0.211693	0.310224	0.0104592	-1.31143	-3.30577	2.26229	0.831524	19	29	27	26	33	28	44	29	25	44		yes
II	841655	842563	-	SPNCRNA.1390	1.00974	1.32626	1.97003e-06	9.56794e-06	0.0503007	1.32626	0.737351	0.831015	9.56794e-06	0.342399	7.93858	5.70553	0.841655	254	415	308	117	186	130	222	100	78	415		yes
II	845622	846322	-	SPBC36.13	-0.626001	-0.313507	0.00440812	0.00865833	0.457583	-0.313507	0.0134808	0.0328274	0.00865833	2.84283	-3.41602	2.35575	0.845622	24	46	40	67	72	63	64	38	34	72		yes
II	896715	897364	+	psy2-antisense-1	1.3017	-1.17762	0.00046803	0.00115901	0.151084	-1.17762	0.65364	0.760233	0.00115901	0.458909	4.58873	3.32973	0.896715	42	59	67	16	31	17	29	12	13	67		yes
II	902917	903856	-	mxr2	-1.08031	5.35721	5.55647e-11	1.64537e-09	-0.340584	5.35721	2.35002e-05	0.000220761	1.64537e-09	-6.30446	-18.6252	10.2552	0.902917	1371	2174	1667	2133	3141	2246	4027	2324	2533	4027		yes
II	932654	934311	-	agn2	-1.40913	4.84774	8.93459e-16	5.19641e-13	0.227027	4.84774	8.58661e-07	1.88905e-05	5.19641e-13	8.54128	-42.9872	15.0489	0.932654	735	1260	832	2093	3161	2327	2762	1592	1693	3161		yes
II	963076	963774	+	SPNCRNA.1400	0.932055	1.16549	2.81994e-08	2.66357e-07	0.167121	1.16549	0.0925164	0.158516	2.66357e-07	1.81129	11.3844	7.54976	0.963076	198	345	236	114	163	118	161	86	82	345		yes
II	963856	965899	-	SPBP35G2.17	0.990384	3.15352	3.3794e-09	4.51746e-08	0.0169413	3.15352	0.844153	0.887662	4.51746e-08	0.200423	13.506	8.47116	0.963856	838	1518	911	365	647	423	605	334	382	1518		yes
II	982042	983573	-	mit1-antisense-1	1.3598	3.08511	5.31952e-12	2.62622e-10	0.362562	3.08511	0.000139508	0.000849556	2.62622e-10	5.25581	22.2989	11.2741	0.982042	857	1456	961	406	572	436	477	265	285	1456		yes
II	1013315	1014054	-	prp2-antisense-1	0.979337	2.28539	3.85793e-08	3.41855e-07	0.115022	2.28539	0.272813	0.381166	3.41855e-07	1.14349	11.0962	7.41365	1.01331	494	726	459	208	327	259	328	163	195	726		yes
II	1048425	1049492	+	SPBC337.10c-antisense-1	1.20074	1.87952	1.23028e-08	1.31617e-07	0.460169	1.87952	0.000927	0.00374231	1.31617e-07	4.22459	12.1775	7.91	1.04842	339	604	409	217	275	207	238	103	136	604		yes
II	1063805	1066718	-	SPBC1734.03-antisense-1	0.693042	4.95045	4.78329e-12	2.4503e-10	0.250489	4.95045	3.02117e-06	4.81877e-05	2.4503e-10	7.63984	22.4805	11.3203	1.0638	2378	3825	2750	1556	2401	1740	2093	1159	1223	3825		yes
II	1080092	1080445	+	SPNCRNA.337	-1.66799	-3.33424	0.0195622	0.0329621	-0.315486	-3.33424	0.585412	0.697288	0.0329621	-0.558928	-2.65024	1.70858	1.08009	7	1	3	3	12	6	8	9	6	12		yes
II	1086637	1087413	-	atp3-antisense-1	1.38043	1.09407	6.0075e-08	4.96592e-07	0.367795	1.09407	0.0266739	0.0572621	4.96592e-07	2.48831	10.699	7.22131	1.08664	235	370	258	81	168	123	134	57	78	370		yes
II	1110897	1112356	-	erg27-antisense-1	0.81997	3.59742	7.51954e-11	2.07764e-09	0.220916	3.59742	0.000588797	0.0026087	2.07764e-09	4.46555	18.1951	10.1238	1.1109	988	1618	1127	591	899	638	779	451	474	1618		yes
II	1126316	1127990	+	SPBC1709.14	-0.58592	4.53601	5.52478e-11	1.64537e-09	-0.0370816	4.53601	0.237557	0.341424	1.64537e-09	-1.23624	-18.6335	10.2577	1.12632	996	1599	1121	1306	1991	1401	2099	1197	1206	2099		yes
II	1127972	1130513	+	cft2-antisense-1	0.727183	3.91383	4.8701e-11	1.51904e-09	0.0885867	3.91383	0.0577276	0.107605	1.51904e-09	2.07502	18.8156	10.3125	1.12797	1185	2029	1395	682	1098	776	1029	603	610	2029		yes
II	1136741	1137967	+	SPBC1709.19c-antisense-1	1.10593	2.78069	1.35949e-10	3.33598e-09	0.27647	2.78069	0.00185485	0.00652497	3.33598e-09	3.86199	17.3797	9.86662	1.13674	615	1031	750	319	485	359	392	227	280	1031		yes
II	1137901	1139030	+	swi5	0.74497	3.88491	4.32815e-11	1.39335e-09	0.245144	3.88491	5.70822e-05	0.000431219	1.39335e-09	5.77072	18.9875	10.3637	1.1379	1089	1883	1320	736	1068	813	957	538	568	1883		yes
II	1154473	1155774	+	mis13-antisense-1	0.751211	1.6567	3.6019e-06	1.60598e-05	0.0681385	1.6567	0.555806	0.669064	1.60598e-05	0.604163	7.51919	5.44347	1.15447	265	406	285	121	234	161	214	107	138	406		yes
II	1157158	1158382	-	ade7-antisense-1	0.914961	2.08644	4.79402e-08	4.07318e-07	0.392313	2.08644	0.000815831	0.00339211	4.07318e-07	4.29208	10.8999	7.3193	1.15716	352	553	374	208	303	258	247	136	164	553		yes
II	1182610	1184243	-	rtt10-antisense-1	0.92555	3.38753	7.38286e-10	1.29857e-08	-0.0569064	3.38753	0.43231	0.54943	1.29857e-08	-0.809551	15.2308	9.13177	1.18261	990	1533	1041	444	649	464	653	394	468	1533		yes
II	1202211	1202992	-	SPNCRNA.1420	-0.179837	0.768013	0.154533	0.209204	0.68068	0.768013	2.62342e-05	0.000240041	0.000240041	6.23695	-1.50873	0.810979	1.20221	80	126	77	114	193	137	130	63	66	193	yes
II	1212519	1216202	+	ppk3-antisense-1	0.676691	6.39839	1.37718e-12	9.56937e-11	0.294018	6.39839	7.32575e-08	3.64625e-06	9.56937e-11	10.5249	24.7164	11.861	1.21252	6418	10462	7068	4259	6553	5047	5536	3234	3306	10462		yes
II	1212690	1216671	-	ppk31	0.742898	5.51171	1.82829e-11	7.24912e-10	0.416232	5.51171	4.63488e-08	2.73341e-06	7.24912e-10	10.9302	20.2884	10.738	1.21269	3321	5583	3988	2484	3715	2676	2889	1655	1671	5583		yes
II	1264114	1264873	-	SPNCRNA.1423	-1.29512	-0.919451	1.24443e-05	4.67779e-05	-0.951861	-0.919451	0.000206517	0.00115669	4.67779e-05	-5.03613	-6.70217	4.90503	1.26411	18	30	24	21	31	27	75	30	41	75	yes	yes
II	1266597	1267929	-	SPNCRNA.1425	0.82473	-0.115763	2.21551e-05	7.7317e-05	0.194928	-0.115763	0.199793	0.296311	7.7317e-05	1.34853	6.34077	4.65453	1.2666	86	131	98	48	73	54	66	34	43	131		yes
II	1296672	1297662	-	SPBC30B4.09	1.48269	-0.203131	0.000462109	0.00114677	1.37058	-0.203131	0.00109927	0.00426931	0.00114677	4.13491	4.59559	3.33526	1.29667	69	135	101	70	107	66	58	19	16	135	yes	yes
II	1297699	1298710	+	SPNCRNA.1427	0.60983	1.22714	1.27963e-05	4.78956e-05	0.520772	1.22714	8.90982e-05	0.000599947	4.78956e-05	5.51154	6.68444	4.89292	1.2977	150	271	181	138	196	154	146	87	84	271		yes
II	1301570	1304114	+	SPBC30B4.02c-antisense-1	0.861433	5.11364	4.18423e-11	1.35322e-09	0.144245	5.11364	0.0110363	0.0278307	1.35322e-09	2.94575	19.0371	10.3784	1.30157	3271	5396	3486	1690	2668	2017	2454	1375	1556	5396		yes
II	1312125	1313175	+	SPNCRNA.346	-2.11832	-1.83712	1.73562e-05	6.19246e-05	-0.0582791	-1.83712	0.820043	0.879309	6.19246e-05	-0.231992	-6.49236	4.76055	1.31212	3	9	8	24	34	16	36	19	16	36		yes
II	1318125	1318834	+	SPBC30B4.06c-antisense-1	0.376919	3.16865	6.36023e-05	0.000195515	0.592843	3.16865	4.81616e-07	1.27547e-05	1.27547e-05	8.9796	5.70726	4.19653	1.31813	502	885	661	527	874	652	563	329	378	885	yes
II	1329046	1329760	-	prl15	0.623994	3.95972	3.1289e-06	1.4296e-05	0.146632	3.95972	0.121703	0.198224	1.4296e-05	1.65206	7.6157	5.50461	1.32905	1317	2090	1493	849	1307	888	1186	699	680	2090		yes
II	1330705	1331267	-	gpi13-antisense-1	0.45159	1.52515	0.00306058	0.00620247	0.707651	1.52515	6.55016e-05	0.000481856	0.000481856	5.69005	3.60336	2.5142	1.33071	162	317	183	176	288	216	197	93	100	317	yes
II	1354306	1355953	+	SPNCRNA.1431	1.13309	3.29684	2.19137e-11	8.11663e-10	0.16494	3.29684	0.0236713	0.051979	8.11663e-10	2.55087	20.0082	10.6593	1.35431	1000	1524	1114	429	690	488	628	356	354	1524		yes
II	1393454	1395312	+	mde3	1.13445	2.0773	8.87124e-09	1.00742e-07	1.49041	2.0773	2.36308e-10	6.63364e-08	6.63364e-08	16.649	12.5026	8.05202	1.39345	315	529	351	357	519	446	192	118	128	529	yes	yes
II	1427986	1428304	+	SPNCRNA.348	-1.05321	0.315394	0.000210445	0.000566081	0.225603	0.315394	0.220377	0.320643	0.000566081	1.28541	-5.02566	3.67686	1.42799	35	71	40	72	141	94	119	50	78	141		yes
II	1461719	1463083	+	mug93	-0.0864374	-0.315331	0.698168	0.746098	0.902114	-0.315331	0.000504793	0.00232586	0.00232586	4.54805	-0.396218	0.15604	1.46172	46	56	31	55	87	85	52	24	37	87	yes
II	1497664	1498394	-	prl24	-0.740461	1.35049	2.06461e-05	7.24192e-05	-0.266562	1.35049	0.0306896	0.0644464	7.24192e-05	-2.41446	-6.38437	4.68516	1.49766	93	193	105	118	218	132	240	141	142	240		yes
II	1499986	1500798	-	cdc2-antisense-1	1.96461	2.96757	5.18477e-13	4.49219e-11	0.0840433	2.96757	0.369244	0.485181	4.49219e-11	0.92909	26.6185	12.2853	1.49999	1274	2022	1320	278	447	357	455	242	256	2022		yes
II	1503953	1504024	+	SPBTRNATHR.06	0.554199	-1.9613	0.0559172	0.0846295	0.890756	-1.9613	0.00454222	0.0133602	0.0133602	3.40066	2.09247	1.25245	1.50395	17	28	15	14	30	22	17	6	10	30	yes
II	1525953	1527083	+	lin1-antisense-1	0.633703	3.44495	4.64327e-06	1.99672e-05	0.715476	3.44495	1.44112e-06	2.77851e-05	1.99672e-05	8.1619	7.34709	5.33318	1.52595	874	1223	856	667	1156	881	691	390	453	1223	yes	yes
II	1541452	1541903	-	SPBC83.19c	-0.808349	-2.32618	0.0195716	0.0329701	-0.442491	-2.32618	0.16462	0.25379	0.0329701	-1.46993	-2.64999	1.70837	1.54145	12	10	10	10	14	11	21	13	11	21		yes
II	1545428	1546254	+	SPNCRNA.1441	-0.620534	-0.170165	0.00659366	0.0124193	-0.30912	-0.170165	0.13032	0.20881	0.0124193	-1.61149	-3.20978	2.18087	1.54543	50	52	48	48	67	44	96	37	54	96		yes
II	1550293	1553467	-	isp4	0.678494	5.61334	2.15223e-13	2.6972e-11	0.255528	5.61334	1.0338e-07	4.52774e-06	2.6972e-11	10.2279	28.4506	12.6671	1.55029	3744	6000	4253	2494	3776	2760	3288	1882	1900	6000		yes
II	1557726	1558047	-	SPNCRNA.1444	0.858841	1.24265	1.24397e-05	4.67779e-05	0.115607	1.24265	0.438467	0.555846	4.67779e-05	0.798515	6.70241	4.90519	1.55773	207	321	246	128	168	105	158	83	103	321		yes
II	1561334	1562309	+	SPBC27.01c-antisense-1	0.660944	2.50404	1.97518e-06	9.57971e-06	0.00403572	2.50404	0.966131	0.975867	9.57971e-06	0.0432595	7.93673	5.70439	1.56133	425	781	529	255	416	278	424	212	249	781		yes
II	1563859	1566027	+	meu25	0.9047	4.46899	2.60697e-11	9.14785e-10	0.153954	4.46899	0.00920978	0.0239919	9.14785e-10	3.0386	19.743	10.5839	1.56386	1992	3088	1990	966	1525	1135	1382	835	823	3088		yes
II	1587684	1588850	+	ngg1-antisense-1	1.41164	4.13647	1.36504e-14	3.68455e-12	-0.017779	4.13647	0.714682	0.812907	3.68455e-12	-0.373397	35.0284	13.8649	1.58768	2118	3279	2448	684	1065	771	1090	638	653	3279		yes
II	1602188	1602260	+	SPBTRNAARG.06	0.496491	-4.1202	0.282857	0.355777	1.24588	-4.1202	0.0112915	0.0283698	0.0283698	2.93401	1.11876	0.548433	1.60219	4	4	3	7	5	5	2	3	1	7	yes
II	1613277	1614347	+	SPNCRNA.364	-1.98331	-1.90731	1.05878e-05	4.08045e-05	0.03377	-1.90731	0.884896	0.916094	4.08045e-05	0.147542	-6.80544	4.9752	1.61328	8	7	6	18	37	22	33	22	15	37		yes
II	1665510	1666668	-	SPBC21B10.15	0.616198	4.5046	4.52285e-09	5.78167e-08	0.0842775	4.5046	0.119421	0.195589	5.78167e-08	1.66322	13.1959	8.34459	1.66551	1707	2819	1898	1081	1562	1189	1505	883	988	2819		yes
II	1670520	1675238	-	cdc28-antisense-1	1.22248	5.15364	1.21514e-11	5.16838e-10	0.222819	5.15364	0.00402306	0.012175	5.16838e-10	3.4629	20.9339	10.9154	1.67052	3740	5651	3957	1528	2396	1860	2132	1229	1265	5651		yes
II	1685238	1688060	-	mug124	1.37063	3.26599	1.23718e-12	9.13949e-11	0.0934659	3.26599	0.17064	0.261418	9.13949e-11	1.44771	24.9186	11.9076	1.68524	1174	1848	1224	441	625	446	597	367	358	1848		yes
II	1685386	1685983	+	SPNCRNA.1452	0.786956	-1.56322	0.00795689	0.0146681	-0.116978	-1.56322	0.689228	0.792172	0.0146681	-0.408665	3.11354	2.09926	1.68539	29	64	26	12	24	17	31	12	12	64		yes
II	1686427	1687926	+	mug124-antisense-1	1.02456	1.0035	2.92251e-07	1.88512e-06	0.226246	1.0035	0.0891929	0.153949	1.88512e-06	1.83216	9.37137	6.53424	1.68643	174	351	205	96	155	109	122	75	91	351		yes
II	1713002	1714577	-	cay1-antisense-1	0.94035	4.01053	3.36613e-11	1.12739e-09	0.00774878	4.01053	0.890617	0.919439	1.12739e-09	0.140156	19.3587	10.4729	1.713	1549	2334	1669	655	1047	814	1092	621	623	2334		yes
II	1722231	1724450	+	atf21	-0.59418	2.46029	1.02727e-05	3.97647e-05	-0.137343	2.46029	0.124547	0.201465	3.97647e-05	-1.6384	-6.82486	4.98832	1.72223	273	380	307	301	465	370	487	341	340	487		yes
II	1737874	1739062	-	SPNCRNA.1458	0.612395	2.81588	8.70499e-07	4.73946e-06	0.524546	2.81588	7.26012e-06	9.41802e-05	4.73946e-06	7.05025	8.53109	6.06023	1.73787	502	780	582	430	623	461	425	249	312	780		yes
II	1776955	1778833	-	SPNCRNA.1463	-0.616185	-0.566943	0.0135588	0.0236352	-0.310617	-0.566943	0.167577	0.257568	0.0236352	-1.45893	-2.83986	1.86778	1.77696	26	49	30	31	42	39	61	24	49	61		yes
II	1782330	1785933	+	wbp4	0.597599	4.98285	1.30197e-10	3.2287e-09	0.229229	4.98285	2.26129e-05	0.000215329	3.2287e-09	6.32815	17.4381	9.8854	1.78233	2226	3768	2711	1592	2440	1789	2098	1232	1303	3768		yes
II	1792853	1793729	-	SPNCRNA.1464	1.045	1.79427	1.66328e-07	1.1638e-06	0.0190555	1.79427	0.879871	0.912985	1.1638e-06	0.154038	9.82876	6.77903	1.79285	323	608	401	163	235	165	243	117	162	608		yes
II	1810676	1812297	-	SPNCRNA.1466	0.703713	2.81454	3.04445e-08	2.82245e-07	0.336714	2.81454	0.000200361	0.00112852	2.82245e-07	5.05295	11.3134	7.51649	1.81068	560	911	582	399	580	395	478	266	271	911		yes
II	1812748	1816780	-	Tf2-9	-0.223596	-0.0522761	0.250016	0.318673	0.632102	-0.0522761	0.00250353	0.00819486	0.00819486	3.70686	-1.20231	0.602032	1.81275	47	69	53	73	105	87	74	30	60	105	yes
II	1828226	1831124	+	mdl1-antisense-1	1.12374	3.58438	8.01231e-10	1.3953e-08	0.574744	3.58438	6.01185e-06	8.19246e-05	1.3953e-08	7.17462	15.1333	9.09624	1.82823	1010	1700	1265	632	994	719	715	357	402	1700		yes
II	1836327	1838630	+	SPBC28E12.02	1.60123	2.92517	7.13366e-11	1.98667e-09	0.659794	2.92517	1.14181e-05	0.000131797	1.98667e-09	6.75707	18.2694	10.1467	1.83633	863	1311	912	335	622	436	391	211	218	1311	yes	yes
II	1869993	1871082	-	ser2-antisense-1	0.941424	3.09794	1.01323e-09	1.69711e-08	0.383051	3.09794	8.34535e-05	0.000572509	1.69711e-08	5.5493	14.8566	8.99429	1.86999	764	1197	815	449	657	521	535	328	302	1197		yes
II	1871696	1873777	-	pof9-antisense-1	0.808791	4.65417	4.06692e-08	3.56047e-07	0.135943	4.65417	0.111447	0.185077	3.56047e-07	1.70374	11.0482	7.39073	1.8717	2171	3866	2539	1301	1885	1440	1883	1025	1035	3866		yes
II	1892116	1892775	+	SPNCRNA.379	-1.06397	-2.22246	0.00693449	0.0129777	0.220953	-2.22246	0.465046	0.582178	0.0129777	0.751971	-3.18397	2.15899	1.89212	6	10	5	9	16	23	16	11	9	23		yes
II	1904423	1905778	+	tra1-antisense-1	1.33108	2.15295	1.6203e-10	3.79041e-09	-0.00856421	2.15295	0.928002	0.946616	3.79041e-09	-0.0920697	17.1447	9.79041	1.90442	502	784	504	167	238	205	258	151	163	784		yes
II	1911887	1914584	-	SPBP16F5.08c	-0.587982	7.40808	2.91551e-13	3.19703e-11	0.048679	7.40808	0.0384011	0.0771319	3.19703e-11	2.29543	-27.8047	12.5353	1.91189	6968	11395	7927	9650	14489	11120	14520	8551	8762	14520		yes
II	1938749	1939319	+	SPNCRNA.1477	0.706602	1.20498	1.31898e-05	4.91326e-05	0.276583	1.20498	0.0311782	0.0653126	4.91326e-05	2.40611	6.66521	4.87976	1.93875	182	311	193	123	190	126	167	91	81	311		yes
II	1963882	1964560	+	SPNCRNA.382	-0.961623	-2.6391	0.0248401	0.0408548	-0.28913	-2.6391	0.440554	0.557817	0.0408548	-0.794797	-2.52566	1.60485	1.96388	5	8	7	5	19	7	21	5	9	21		yes
II	1965390	1969387	+	Tf2-10	-0.674633	5.25337	3.17776e-09	4.27232e-08	0.546758	5.25337	1.13443e-08	1.18499e-06	4.27232e-08	12.2574	-13.5723	8.49788	1.96539	1537	2314	1557	3031	4426	3415	3124	1792	2040	4426		yes
II	1969856	1970296	+	SPNCRNA.383	-0.355082	-1.3897	0.259854	0.329655	1.01545	-1.3897	0.00176443	0.0062793	0.0062793	3.88792	-1.17644	0.585271	1.96986	10	38	15	34	63	36	26	18	16	63	yes
II	1992672	1993779	-	SPBC1A4.11c	0.767175	4.20696	1.28055e-10	3.18684e-09	0.413802	4.20696	5.45855e-07	1.38617e-05	3.18684e-09	8.88334	17.4606	9.8926	1.99267	1496	2325	1585	1013	1468	1172	1176	678	707	2325		yes
II	2032160	2032233	+	SPBTRNAASN.02	2.96899	-3.9137	2.3875e-05	8.25393e-05	-0.0516759	-3.9137	0.932516	0.950806	8.25393e-05	-0.0862809	6.29473	4.62206	2.03216	13	32	24	1	5	1	2	3	1	32		yes
II	2051835	2051899	+	SPNCRNA.386	-1.50277	-4.35137	0.0205588	0.0344676	-0.0466442	-4.35137	0.927705	0.94645	0.0344676	-0.0924512	-2.6244	1.687	2.05184	1	1	1	3	2	5	4	5	1	5		yes
II	2060778	2062436	+	pdp1-antisense-1	0.604033	3.10336	3.98303e-07	2.47395e-06	0.360415	3.10336	0.000165745	0.000981602	2.47395e-06	5.15885	9.1271	6.39979	2.06078	588	1044	675	436	718	527	600	293	333	1044		yes
II	2091892	2092234	+	SPBC18E5.15	-0.898249	3.64167	4.78301e-10	9.19649e-09	0.267034	3.64167	0.000102413	0.00066984	9.19649e-09	5.43155	-15.7578	9.3203	2.09189	449	686	448	855	1310	901	1054	668	653	1310		yes
II	2096190	2096847	+	mas2-antisense-1	1.19347	-0.459733	1.94019e-05	6.85613e-05	1.18857	-0.459733	2.58797e-05	0.000237107	6.85613e-05	6.24528	6.42293	4.71215	2.09619	62	83	70	42	76	68	37	18	20	83	yes	yes
II	2114219	2114347	-	mat1-Mi	-1.64304	-0.999899	1.40384e-05	5.17716e-05	0.589858	-0.999899	0.00693938	0.0190908	5.17716e-05	3.18361	-6.62572	4.85268	2.11422	13	15	10	41	59	59	38	33	27	59	yes	yes
II	2115592	2117167	+	SPNCRNA.388	0.659563	2.24617	7.58416e-07	4.23434e-06	-0.227356	2.24617	0.023316	0.0513114	4.23434e-06	-2.55878	8.63405	6.12009	2.11559	413	638	518	204	283	245	370	218	211	638		yes
II	2118146	2119536	-	SPBC23G7.10c	0.830968	2.92083	3.73461e-10	7.48843e-09	-0.755853	2.92083	3.13928e-08	2.13898e-06	7.48843e-09	-11.2851	16.0655	9.42775	2.11815	775	1373	925	227	367	288	641	371	378	1373	yes	yes
II	2120212	2121384	-	mag2-antisense-1	1.35914	2.33566	7.60752e-11	2.09371e-09	-0.305945	2.33566	0.00589245	0.0166466	2.09371e-09	-3.26735	18.1788	10.1188	2.12021	623	1090	697	206	244	207	360	202	194	1090		yes
II	2120231	2121050	+	mag2	0.779587	0.614224	4.08141e-06	1.78909e-05	-0.376868	0.614224	0.0107825	0.0273083	1.78909e-05	-2.9577	7.43418	5.38919	2.12023	145	207	157	57	81	58	103	69	66	207		yes
II	2121215	2121358	+	snR92	0.931374	2.69687	6.60079e-09	7.8383e-08	0.120226	2.69687	0.165799	0.255311	7.8383e-08	1.46552	12.8029	8.1804	2.12122	558	1041	645	305	444	351	458	263	227	1041		yes
II	2123317	2125438	+	SPBC23G7.13c-antisense-1	1.31911	3.80029	3.86747e-13	3.63954e-11	-0.0316289	3.80029	0.590454	0.701864	3.63954e-11	-0.551345	27.2163	12.4126	2.12332	1566	2407	1721	537	772	620	834	474	534	2407		yes
II	2126496	2128132	+	SPBC23G7.14	0.695974	5.32667	3.37278e-11	1.12739e-09	0.00474731	5.32667	0.904646	0.929683	1.12739e-09	0.122077	19.3557	10.472	2.1265	3362	5391	3787	1823	2810	2083	2829	1602	1818	5391		yes
II	2132849	2133394	+	mat3-Mc	1.74844	-6.51765	0.0114774	0.0203097	-0.110575	-6.51765	0.874215	0.909431	0.0203097	-0.161357	2.92561	1.94016	2.13285	1	1	4	0	0	0	0	0	0	4		yes
II	2137529	2139540	-	aim27-antisense-1	0.869408	4.58878	1.20421e-11	5.15316e-10	0.0688078	4.58878	0.15829	0.245933	5.15316e-10	1.49403	20.9484	10.9193	2.13753	2115	3433	2309	1040	1572	1283	1595	904	968	3433		yes
II	2163936	2167085	-	SPNCRNA.1491	1.25303	4.5918	9.86438e-14	1.60996e-11	0.374087	4.5918	1.42515e-06	2.7629e-05	1.60996e-11	8.16994	30.1782	13.0059	2.16394	2477	3842	2682	1125	1806	1305	1378	817	852	3842		yes
II	2178059	2179406	-	rct1-antisense-1	0.941667	3.46073	3.40457e-10	6.94116e-09	0.217974	3.46073	0.00484356	0.0140871	6.94116e-09	3.36774	16.1819	9.46794	2.17806	964	1597	1031	484	811	583	717	413	378	1597		yes
II	2204841	2205295	-	prl68	1.00839	-1.22667	0.000600127	0.00144434	0.438227	-1.22667	0.0966606	0.164332	0.00144434	1.78617	4.45536	3.22176	2.20484	33	78	37	22	38	24	30	13	15	78		yes
II	2211798	2213495	-	meu17	-0.410407	2.79073	4.25991e-05	0.000136949	0.915361	2.79073	6.58652e-10	1.40073e-07	1.40073e-07	15.3678	-5.94411	4.3706	2.2118	253	395	316	542	881	664	476	266	290	881	yes
II	2217261	2218094	+	cdc18-antisense-1	0.94736	-0.585253	0.000507386	0.00124461	-0.0855524	-0.585253	0.730128	0.825127	0.00124461	-0.352236	4.5453	3.29466	2.21726	55	102	66	19	45	31	47	31	17	102		yes
II	2221627	2223792	-	SPBC14C8.11c	-0.633609	4.28325	3.52339e-08	3.19886e-07	0.188237	4.28325	0.00297055	0.00947175	3.19886e-07	3.61872	-11.179	7.45304	2.22163	752	1236	844	1151	1902	1280	1706	862	988	1902		yes
II	2265286	2265818	+	SPNCRNA.1499	-1.02326	-0.702049	0.00120571	0.00270859	-0.201118	-0.702049	0.390915	0.507514	0.00270859	-0.886566	-4.08645	2.91876	2.26529	16	35	26	36	46	35	68	37	24	68		yes
II	2266290	2267665	+	his5-antisense-1	0.647863	2.68698	1.22978e-07	9.00898e-07	0.212141	2.68698	0.00908354	0.0237159	9.00898e-07	3.04567	10.0808	6.91017	2.26629	511	773	543	342	470	354	443	241	256	773		yes
II	2300661	2303704	+	SPNCRNA.1501	0.870464	2.70965	7.60878e-10	1.33496e-08	-0.0622902	2.70965	0.364169	0.480312	1.33496e-08	-0.939295	15.1948	9.11868	2.30066	526	914	623	241	409	283	431	237	241	914		yes
II	2317361	2318581	-	trx2	-0.584972	6.32329	3.29566e-13	3.35202e-11	-0.272338	6.32329	5.77764e-09	7.65047e-07	3.35202e-11	-12.9402	-27.548	12.4821	2.31736	3507	5935	3966	3907	6071	4391	7439	4332	4415	7439		yes
II	2339630	2340238	+	SPNCRNA.1506	-1.54703	0.365197	3.99735e-08	3.51546e-07	-0.311906	0.365197	0.0176612	0.0409333	3.51546e-07	-2.70329	-11.0639	7.39823	2.33963	40	59	35	78	117	78	144	78	95	144		yes
II	2366962	2367928	-	ulp1-antisense-1	1.31744	-1.16883	1.46162e-05	5.36488e-05	0.883078	-1.16883	0.00102636	0.00403982	5.36488e-05	4.17097	6.60025	4.83517	2.36696	34	68	43	29	38	25	25	13	9	68	yes	yes
II	2417501	2418682	+	pvg3-antisense-1	0.958576	-0.594231	0.00121581	0.00272693	0.573952	-0.594231	0.0397832	0.0792543	0.00272693	2.27653	4.08208	2.91513	2.4175	58	91	69	27	72	49	50	24	18	91		yes
II	2432073	2433891	+	SPBC21D10.08c	-0.288232	3.02658	0.000668008	0.00158668	1.01163	3.02658	1.06121e-10	3.74643e-08	3.74643e-08	17.7166	-4.3982	3.17522	2.43207	324	522	352	670	1102	779	549	301	330	1102	yes
II	2433865	2434169	-	SPNCRNA.107	-1.11946	-3.27164	0.00830097	0.0152304	-0.102088	-3.27164	0.763067	0.852332	0.0152304	-0.307653	-3.09185	2.08087	2.43387	6	5	2	6	9	7	9	6	7	9		yes
II	2444131	2444830	-	fnx1-antisense-1	0.915068	1.86302	3.55643e-07	2.25466e-06	0.751086	1.86302	5.28385e-06	7.47516e-05	2.25466e-06	7.26048	9.21592	6.44899	2.44413	289	499	278	215	367	237	209	129	115	499	yes	yes
II	2449774	2450647	+	SPBC12C2.11-antisense-1	0.807704	0.160927	3.90642e-05	0.000127513	0.525049	0.160927	0.00260015	0.00846501	0.000127513	3.68733	5.99592	4.40822	2.44977	87	143	93	67	83	80	64	39	45	143		yes
II	2472439	2472537	+	SPNCRNA.397	-1.18968	3.37958	7.93217e-06	3.18831e-05	-0.0682615	3.37958	0.644321	0.751637	3.18831e-05	-0.472264	-6.99234	5.10061	2.47244	298	426	369	643	708	714	789	569	659	789		yes
II	2485484	2486494	-	SPNCRNA.1519	1.02606	-1.68319	0.00458258	0.0089509	1.0179	-1.68319	0.0056033	0.0160114	0.0089509	3.29311	3.39613	2.33889	2.48548	29	42	18	20	36	19	11	10	13	42	yes	yes
II	2488718	2491866	+	pim1-antisense-1	0.859069	3.74721	3.5994e-11	1.19154e-09	0.271228	3.74721	8.01009e-05	0.000556032	1.19154e-09	5.57301	19.2591	10.4438	2.48872	1152	1960	1309	719	1023	794	896	500	568	1960		yes
II	2499101	2499784	-	SPNCRNA.1522	1.01308	1.10708	5.24143e-07	3.08594e-06	0.133233	1.10708	0.324254	0.43804	3.08594e-06	1.02329	8.91446	6.28055	2.4991	230	309	245	98	154	114	158	76	79	309		yes
II	2526379	2529466	-	SPNCRNA.1524	-0.645122	3.64578	1.8203e-08	1.83983e-07	0.154423	3.64578	0.00831787	0.0221452	1.83983e-07	3.09081	-11.7974	7.73986	2.52638	512	839	543	797	1174	873	1071	666	648	1174		yes
II	2545090	2546359	-	exo1-antisense-1	0.801569	2.11338	4.52478e-08	3.88677e-07	0.269955	2.11338	0.00486304	0.014132	3.88677e-07	3.36569	10.9518	7.3444	2.54509	355	543	388	217	327	224	289	165	142	543		yes
II	2554177	2557200	-	tri1	-0.700141	4.40764	3.62318e-10	7.3278e-09	0.234331	4.40764	4.09206e-05	0.000337463	7.3278e-09	5.96812	-16.1035	9.44091	2.55418	777	1349	874	1326	2174	1457	1804	1053	1067	2174		yes
II	2555739	2556917	+	tri1-antisense-1	-0.116602	2.11508	0.133731	0.183988	0.796332	2.11508	1.52668e-08	1.39126e-06	1.39126e-06	11.9668	-1.59607	0.873768	2.55574	191	328	225	318	521	372	288	176	186	521	yes
II	2567830	2568256	-	prl25	0.193275	-1.35776	0.440482	0.523152	0.635671	-1.35776	0.0178738	0.0413714	0.0413714	2.69708	0.794925	0.356072	2.56783	19	34	26	34	32	28	24	16	15	34	yes
II	2571145	2573169	-	orc1-antisense-1	1.53591	4.88212	6.55453e-13	5.3488e-11	0.331497	4.88212	0.00020598	0.00115461	5.3488e-11	5.03757	26.1496	12.1835	2.57115	3439	5371	3492	1252	1938	1419	1564	925	929	5371		yes
II	2576376	2576448	-	SPBTRNAPHE.03	0.28755	-1.45133	0.258282	0.328018	0.759028	-1.45133	0.00660674	0.0182904	0.0182904	3.20877	1.18052	0.587905	2.57638	25	36	19	27	40	28	19	16	17	40	yes
II	2580400	2581182	-	SPNCRNA.1530	-1.58145	-0.28801	1.51712e-05	5.54538e-05	-0.203215	-0.28801	0.320125	0.433878	5.54538e-05	-1.03239	-6.57677	4.81898	2.5804	19	33	26	38	76	65	80	42	72	80		yes
II	2580438	2581248	+	SPNCRNA.401	-1.69268	0.846409	6.43147e-09	7.68928e-08	-0.554722	0.846409	0.00018863	0.00107928	7.68928e-08	-5.08655	-12.8296	8.19169	2.58044	41	80	49	79	137	108	211	113	120	211		yes
II	2584771	2586312	-	SPNCRNA.1532	0.70032	3.51154	1.79278e-09	2.71743e-08	0.268617	3.51154	0.000201446	0.00113372	2.71743e-08	5.04994	14.2026	8.74647	2.58477	904	1546	1040	577	987	673	788	491	451	1546		yes
II	2594358	2596452	+	hbs1	-0.708071	6.08577	1.41765e-12	9.65926e-11	-0.0308914	6.08577	0.282215	0.391575	9.65926e-11	-1.12032	-24.6621	11.8484	2.59436	2695	4465	3021	3884	5806	4347	6097	3633	3655	6097		yes
II	2596405	2600854	-	mam1	1.18423	5.96714	9.74139e-15	2.84854e-12	0.202029	5.96714	5.69993e-05	0.000431057	2.84854e-12	5.77157	35.9286	14.0114	2.59641	6093	10713	6990	2742	4421	3196	3883	2237	2276	10713		yes
II	2601158	2601839	+	SPNCRNA.1534	1.63269	0.751697	1.68589e-09	2.58897e-08	0.719269	0.751697	7.20632e-05	0.000513365	2.58897e-08	5.63438	14.2718	8.77317	2.60116	211	339	209	94	159	95	91	55	50	339	yes	yes
II	2637176	2640172	+	ubp14-antisense-1	0.429056	3.74836	2.06046e-05	7.23378e-05	0.607913	3.74836	4.60501e-07	1.23824e-05	1.23824e-05	9.01426	6.38562	4.68604	2.63718	811	1369	984	818	1297	978	836	545	512	1369	yes
II	2640872	2641783	+	SPNCRNA.403	-0.912123	0.63653	3.3572e-06	1.51419e-05	-0.0538936	0.63653	0.625332	0.733386	1.51419e-05	-0.499761	-7.56732	5.47402	2.64087	63	97	56	84	146	108	151	91	85	151		yes
II	2641751	2643255	-	prp1-antisense-1	1.68608	4.48574	1.22533e-15	6.14242e-13	0.278957	4.48574	3.53446e-05	0.000302498	6.14242e-13	6.05604	41.9809	14.9117	2.64175	2858	4599	3131	954	1445	1049	1251	695	710	4599		yes
II	2641904	2644897	+	prp1	-0.61878	6.40309	5.64592e-13	4.77387e-11	-0.110321	6.40309	0.000309589	0.00158823	4.77387e-11	-4.81301	-26.4472	12.2483	2.6419	3596	5833	4187	4570	7084	5115	7622	4613	4604	7622		yes
II	2660139	2660992	-	hsp16	0.154847	6.70741	0.00356038	0.00712686	1.08997	6.70741	1.12138e-12	9.83728e-10	9.83728e-10	25.1053	3.52561	2.4485	2.66014	5234	7873	5678	8702	12196	10052	6278	3607	3792	12196	yes
II	2662500	2665063	+	SPBC3E7.04c-antisense-1	0.945666	1.59796	2.6727e-07	1.74809e-06	0.542481	1.59796	0.00019478	0.00110596	1.74809e-06	5.06867	9.44277	6.57305	2.6625	231	382	262	171	212	190	184	93	90	382		yes
II	2732338	2733015	-	SPBC336.16	-0.793646	-0.248955	0.00651777	0.0122929	-0.341888	-0.248955	0.17227	0.263225	0.0122929	-1.44181	-3.21571	2.1859	2.73234	35	46	42	41	46	62	95	38	42	95		yes
II	2750684	2754656	-	sfc3-antisense-1	0.883869	5.34228	1.63904e-11	6.62827e-10	0.0912652	5.34228	0.0733597	0.131336	6.62827e-10	1.94241	20.4592	10.7854	2.75068	3386	5817	3878	1655	2774	2092	2579	1519	1598	5817		yes
II	2805984	2807593	+	SPNCRNA.1550	0.632295	3.08687	2.24944e-06	1.07538e-05	0.109127	3.08687	0.237893	0.341698	1.07538e-05	1.23531	7.8451	5.64792	2.80598	723	1092	736	444	602	486	576	351	400	1092		yes
II	2862806	2863810	+	SPNCRNA.1555	0.647631	2.61033	1.2718e-06	6.57252e-06	-0.0595552	2.61033	0.512367	0.62721	6.57252e-06	-0.672994	8.25237	5.89558	2.86281	474	774	523	292	386	261	443	211	261	774		yes
II	2863118	2863575	-	SPNCRNA.1556	1.2546	1.05361	3.82168e-07	2.39897e-06	0.545821	1.05361	0.00293842	0.00937781	2.39897e-06	3.62432	9.15944	6.41775	2.86312	195	391	226	108	174	145	147	70	59	391		yes
II	2885636	2886536	+	SPNCRNA.1559	-1.04828	-1.10616	0.00178765	0.00381678	0.296803	-1.10616	0.218946	0.318834	0.00381678	1.28964	-3.88113	2.74772	2.88564	12	25	18	29	60	34	37	28	27	60		yes
II	2888192	2892009	-	SPNCRNA.1560	1.22584	3.27556	1.34043e-09	2.14775e-08	0.36403	3.27556	0.00182751	0.00645469	2.14775e-08	3.86969	14.5326	8.87276	2.88819	856	1729	1086	496	704	532	605	339	315	1729		yes
II	2888450	2889979	+	rsv1	-0.990162	0.36173	6.80508e-05	0.000207915	-0.597342	0.36173	0.00364154	0.0111746	0.000207915	-3.51403	-5.66776	4.16717	2.88845	57	93	52	45	111	77	171	77	78	171	yes	yes
II	2901347	2902607	-	SPNCRNA.1562	1.00003	1.41818	1.37291e-06	7.03802e-06	0.206434	1.41818	0.156781	0.244021	7.03802e-06	1.4999	8.19691	5.86236	2.90135	232	480	281	134	211	146	176	114	107	480		yes
II	2925352	2927873	-	pof10-antisense-1	0.690057	3.7743	2.02505e-08	2.01872e-07	0.246937	3.7743	0.0017885	0.00634244	2.01872e-07	3.88089	11.6957	7.69356	2.92535	1111	1739	1142	700	1082	753	967	534	498	1739		yes
II	2934727	2935979	-	SPBC1703.11-antisense-1	1.5778	2.15896	6.44147e-11	1.82283e-09	0.588086	2.15896	3.2033e-05	0.000278227	1.82283e-09	6.11544	18.414	10.191	2.93473	543	850	532	244	333	258	227	146	145	850	yes	yes
II	2947353	2948814	-	SPNCRNA.1565	0.943884	2.53357	1.04911e-07	7.9596e-07	0.451526	2.53357	0.000528521	0.0023992	7.9596e-07	4.52339	10.2154	6.97918	2.94735	454	833	624	359	467	345	355	239	205	833		yes
II	2950352	2952480	-	SPBC2A9.03-antisense-1	1.03284	3.12944	1.38321e-10	3.35895e-09	0.130033	3.12944	0.0763195	0.135663	3.35895e-09	1.92026	17.3564	9.85911	2.95035	862	1335	871	370	584	462	553	334	320	1335		yes
II	2958979	2961056	+	SPNCRNA.1567	0.734715	3.71553	8.35345e-11	2.25479e-09	-0.0878791	3.71553	0.078988	0.139421	2.25479e-09	-1.90095	18.0478	10.0781	2.95898	1091	1812	1232	556	828	633	875	557	569	1812		yes
II	3001074	3003417	-	abc1-antisense-1	0.664802	3.47654	1.33912e-09	2.14775e-08	0.0705709	3.47654	0.185766	0.280066	2.14775e-08	1.39465	14.5337	8.87318	3.00107	880	1341	949	483	771	560	732	454	426	1341		yes
II	3020526	3022271	-	SPBC15D4.05-antisense-1	0.740564	2.09495	5.06767e-06	2.14894e-05	0.365965	2.09495	0.00511293	0.0147756	2.14894e-05	3.34002	7.28841	5.29519	3.02053	358	459	377	208	343	241	274	141	159	459		yes
II	3120771	3122439	-	mug136	0.172761	4.37819	0.00298442	0.00607268	0.714963	4.37819	5.81826e-10	1.31718e-07	1.31718e-07	15.5179	3.61632	2.52514	3.12077	1129	1733	1221	1427	2079	1627	1387	794	746	2079	yes
II	3154684	3155288	+	SPNCRNA.415	0.989726	-1.28203	0.00030117	0.000783108	0.0983067	-1.28203	0.680233	0.783759	0.000783108	0.421256	4.8281	3.52119	3.15468	37	59	53	18	33	18	23	22	15	59		yes
II	3166119	3168485	+	caf5	-0.730454	5.07534	2.34777e-09	3.34212e-08	-0.156133	5.07534	0.00782305	0.0210514	3.34212e-08	-3.12223	-13.9025	8.62934	3.16612	1408	2322	1481	1910	2688	2082	3106	1922	1918	3106		yes
II	3178326	3181780	-	sec2302-antisense-1	0.725564	3.31397	5.28284e-09	6.52728e-08	0.261426	3.31397	0.000764686	0.00321351	6.52728e-08	4.32638	13.0332	8.27713	3.17833	790	1184	814	443	743	561	616	367	375	1184		yes
II	3329497	3330909	-	dph2-antisense-1	1.66519	3.12389	1.01719e-14	2.85545e-12	0.753511	3.12389	1.17637e-09	2.17257e-07	2.85545e-12	14.6829	35.812	13.9926	3.3295	976	1610	1115	458	713	527	431	243	266	1610	yes	yes
II	3379312	3381141	-	SPNCRNA.1595	0.743231	0.734809	0.000543875	0.00132486	0.268789	0.734809	0.156075	0.243084	0.00132486	1.50266	4.50803	3.2645	3.37931	93	242	166	90	125	90	105	69	62	242		yes
II	3466270	3467797	-	SPBC2G2.17c	0.132491	4.16445	0.17346	0.231739	0.695936	4.16445	2.19934e-06	3.83954e-05	3.83954e-05	7.86092	1.43753	0.7608	3.46627	1036	1619	1052	1305	1894	1525	1277	725	724	1894	yes
II	3478536	3479968	-	trs3-antisense-1	1.18315	2.62134	1.08664e-09	1.79436e-08	0.391562	2.62134	0.000685546	0.0029536	1.79436e-08	4.38441	14.775	8.96392	3.47854	573	984	679	302	460	352	343	229	221	984		yes
II	3488678	3489268	-	SPNCRNA.1604	0.064272	3.63352	0.474421	0.557329	0.838185	3.63352	9.74586e-08	4.38439e-06	4.38439e-06	10.2783	0.735952	0.323836	3.48868	589	1067	641	1001	1389	992	853	467	449	1389	yes
II	3488895	3489307	+	SPNCRNA.1605	0.785583	1.21793	1.24235e-05	4.67496e-05	0.201151	1.21793	0.142998	0.225874	4.67496e-05	1.55582	6.70324	4.90576	3.48889	180	307	208	106	160	134	177	79	73	307		yes
II	3491819	3496777	+	SPBPB7E8.01	0.860813	8.31674	1.34247e-10	3.30578e-09	0.102826	8.31674	0.0481372	0.0926211	3.30578e-09	2.17396	17.3967	9.8721	3.49182	27874	47420	32072	15557	22266	16572	22402	12747	12640	47420		yes
II	3509703	3509903	-	tam12	0.840911	2.54422	9.24123e-10	1.57415e-08	0.253986	2.54422	0.00116885	0.00448496	1.57415e-08	4.10271	14.9645	9.03427	3.5097	517	805	596	300	461	341	389	249	225	805		yes
II	3510949	3512276	+	cbp1-antisense-1	1.01929	-5.36741	0.19681	0.258994	1.88991	-5.36741	0.0195545	0.044484	0.044484	2.65044	1.35811	0.705952	3.51095	0	3	2	2	2	3	0	1	0	3	yes
II	3511045	3512464	+	cbp1-antisense-2	1.16019	-4.7615	0.0618572	0.0923646	1.55695	-4.7615	0.0154758	0.0367048	0.0367048	2.77163	2.03705	1.20861	3.51104	1	4	6	3	5	3	2	0	1	6	yes
II	3513210	3514247	-	SPNCRNA.1609	0.80414	3.35105	2.22739e-09	3.21736e-08	0.117602	3.35105	0.0886628	0.15326	3.21736e-08	1.83556	13.9606	8.6522	3.51321	819	1389	951	468	691	534	683	353	425	1389		yes
II	3526856	3528695	-	rav1-antisense-1	0.60325	4.14875	6.78221e-08	5.51536e-07	0.0380853	4.14875	0.551287	0.665222	5.51536e-07	0.611181	10.5923	7.16863	3.52686	1341	2396	1524	878	1294	891	1266	797	721	2396		yes
II	3531243	3532680	-	SPBC1105.13c	0.591839	3.09531	1.93276e-07	1.33179e-06	0.391997	3.09531	3.13711e-05	0.000274175	1.33179e-06	6.12809	9.70527	6.71382	3.53124	621	1024	648	477	694	550	590	296	342	1024		yes
II	3541279	3542882	-	SPBC887.02-antisense-1	0.625122	5.36577	2.21339e-10	4.82409e-09	-0.00132877	5.36577	0.974111	0.981382	4.82409e-09	-0.0330631	16.734	9.65494	3.54128	3275	5250	3626	1955	2737	2101	2916	1682	1759	5250		yes
II	3550079	3550761	+	snx3-antisense-1	0.88396	1.44349	7.55443e-08	6.02466e-07	0.181283	1.44349	0.0765375	0.135813	6.02466e-07	1.91866	10.4981	7.1218	3.55008	241	381	262	125	208	136	194	96	97	381		yes
II	3572653	3574232	+	SPNCRNA.1616	0.75217	2.80279	2.2911e-08	2.24722e-07	0.251187	2.80279	0.00340948	0.0105875	2.24722e-07	3.54785	11.5788	7.63996	3.57265	528	931	659	345	565	382	504	254	258	931		yes
II	3574869	3575250	+	SPBC887.16	0.636622	-1.44758	0.0237618	0.0392931	0.0420631	-1.44758	0.879662	0.912985	0.0392931	0.154308	2.54888	1.62412	3.57487	23	49	29	20	21	16	22	21	10	49		yes
II	3580722	3582044	-	rft1-antisense-1	-1.00016	3.18361	2.93109e-11	1.00835e-09	0.0362468	3.18361	0.42893	0.546123	1.00835e-09	0.815653	-19.5659	10.533	3.58072	294	519	361	558	893	629	864	509	519	893		yes
II	3591011	3592357	-	pgp2-antisense-1	0.246931	2.09579	0.0323579	0.0517638	0.588214	2.09579	5.65864e-05	0.000428397	0.000428397	5.77585	2.38647	1.49002	3.59101	237	418	253	263	458	275	308	164	146	458	yes
II	3605142	3606517	+	SPNCRNA.425	1.34763	-0.234766	1.3244e-05	4.92824e-05	0.289538	-0.234766	0.233887	0.337048	4.92824e-05	1.2465	6.6626	4.87798	3.60514	74	129	108	46	54	30	43	33	22	129		yes
II	3605352	3607271	-	SPNCRNA.1622	1.62116	3.05638	2.88162e-12	1.64416e-10	0.467725	3.05638	4.51061e-05	0.000362191	1.64416e-10	5.91004	23.3662	11.5404	3.60535	1069	1622	1062	389	654	416	456	256	270	1622		yes
II	3607199	3609330	+	zrt1	1.71537	8.76906	1.29444e-16	1.51406e-13	1.08477	8.76906	3.27781e-14	5.75093e-11	1.51406e-13	32.7928	49.6807	15.8879	3.6072	49383	74921	56437	28936	41229	31150	20429	12284	12039	74921	yes	yes
II	3612265	3615320	-	hsp104	1.1066	7.94823	3.92706e-09	5.17076e-08	0.333505	7.94823	0.000958902	0.00384229	5.17076e-08	4.20675	13.3455	8.40593	3.61227	25796	40335	22278	12625	18345	13163	14713	9020	8884	40335		yes
II	3619426	3619784	-	tad2-antisense-1	1.79247	-0.954131	1.60749e-06	8.05811e-06	0.750974	-0.954131	0.00965904	0.0249217	8.05811e-06	3.01417	8.08337	5.79385	3.61943	57	89	81	27	41	26	24	17	11	89	yes	yes
II	3626024	3631136	-	SPNCRNA.1626	0.679053	6.02232	1.44058e-09	2.27702e-08	-0.20241	6.02232	0.00138604	0.0051494	2.27702e-08	-4.01357	14.4502	8.84146	3.62602	5547	8888	5793	2535	3964	2981	4848	2673	2700	8888		yes
II	3635248	3636355	-	rng9-antisense-1	1.26534	2.01333	1.53689e-07	1.08595e-06	0.615358	2.01333	0.000662527	0.00287013	1.08595e-06	4.40259	9.89423	6.81336	3.63525	480	727	395	248	381	246	244	126	164	727	yes	yes
II	3645288	3647532	+	ppm1-antisense-1	0.593184	3.18584	1.46153e-07	1.04344e-06	0.42153	3.18584	1.15723e-05	0.000133139	1.04344e-06	6.74849	9.93606	6.83519	3.64529	639	1046	716	507	770	563	612	332	340	1046		yes
II	3650446	3651737	+	SPBP8B7.10c-antisense-1	0.324234	1.1898	0.0078535	0.0144965	0.871564	1.1898	6.6932e-07	1.5923e-05	1.5923e-05	8.72817	3.12024	2.10494	3.65045	141	205	138	167	256	187	132	89	90	256	yes
II	3667803	3670174	+	SPBP8B7.18c-antisense-1	1.26573	2.52563	2.16372e-11	8.11663e-10	0.531001	2.52563	3.0863e-06	4.87831e-05	8.11663e-10	7.62514	20.0277	10.6648	3.6678	589	984	652	301	479	374	359	200	187	984		yes
II	3703746	3705835	+	utp4-antisense-1	1.94705	1.57591	4.77088e-11	1.49473e-09	0.991152	1.57591	6.55874e-07	1.57096e-05	1.49473e-09	8.74353	18.8455	10.3214	3.70375	383	675	427	168	260	234	154	79	77	675	yes	yes
II	3751128	3752132	-	SPBC13G1.16	-0.70868	0.39984	0.000170185	0.000470777	0.282831	0.39984	0.0365639	0.0740777	0.000470777	2.32158	-5.14404	3.76908	3.75113	56	75	54	99	120	100	117	62	65	120		yes
II	3759880	3761184	+	mug37	-0.0754427	1.78325	0.34344	0.421227	0.620331	1.78325	7.79996e-07	1.77728e-05	1.77728e-05	8.61302	-0.982048	0.464149	3.75988	180	265	188	245	369	271	261	140	137	369	yes
II	3764820	3765709	+	mde2	0.322941	1.4732	0.0198557	0.0334247	0.759764	1.4732	2.09617e-05	0.000205747	0.000205747	6.37498	2.6425	1.70211	3.76482	176	256	163	163	301	233	184	91	108	301	yes
II	3770195	3772086	+	cwf4-antisense-1	0.600154	2.67795	1.98869e-06	9.63857e-06	0.328396	2.67795	0.00121029	0.00460659	9.63857e-06	4.08446	7.93191	5.70143	3.7702	498	717	530	367	517	364	421	229	279	717		yes
II	3776267	3777362	+	hip1-antisense-1	1.53617	2.94613	1.33542e-12	9.56328e-11	0.0898911	2.94613	0.246094	0.350941	9.56328e-11	1.21285	24.7743	11.8744	3.77627	916	1378	1021	289	440	321	417	244	260	1378		yes
II	3789314	3791261	+	vps13a-antisense-1	0.842956	2.62367	3.80614e-07	2.39136e-06	0.223455	2.62367	0.046867	0.0908096	2.39136e-06	2.18843	9.16264	6.41952	3.78931	517	755	648	273	477	328	390	243	227	755		yes
II	3792303	3793962	+	vps13a-antisense-2	0.768921	2.63446	4.09854e-08	3.58201e-07	-0.132585	2.63446	0.12257	0.199333	3.58201e-07	-1.64786	11.0412	7.38737	3.7923	505	885	612	247	381	296	474	231	245	885		yes
II	3811017	3813377	+	SPBC21C3.09c-antisense-1	0.601864	5.14628	1.99888e-07	1.3686e-06	0.151726	5.14628	0.0382734	0.076951	1.3686e-06	2.29721	9.67778	6.69921	3.81102	2600	4765	3005	1716	2953	1883	2685	1471	1352	4765		yes
II	3814134	3814216	+	SPBTRNALYS.09	0.00454896	-0.853165	0.984774	0.987307	0.700006	-0.853165	0.00707657	0.0194073	0.0194073	3.17359	0.0194422	0.0066633	3.81413	29	42	34	42	54	52	44	15	28	54	yes
II	3826723	3829397	-	spo4-antisense-1	0.609531	4.98474	2.97997e-08	2.77734e-07	-0.0455231	4.98474	0.451102	0.56827	2.77734e-07	-0.776174	11.3332	7.52579	3.82672	2601	4146	2621	1505	2064	1555	2229	1384	1324	4146		yes
II	3827159	3828960	+	spo4	0.239743	-1.21595	0.224204	0.290147	0.74493	-1.21595	0.00120084	0.00458014	0.00458014	4.08857	1.2742	0.649356	3.82716	23	36	25	31	46	27	27	15	15	46	yes
II	3914043	3914121	+	SPBTRNALEU.10	0.128053	-0.630563	0.553436	0.614754	0.933414	-0.630563	0.000343795	0.00171604	0.00171604	4.75582	0.607838	0.256932	3.91404	35	50	37	55	76	54	30	33	29	76	yes
II	3923215	3925557	+	SPBC1604.04-antisense-1	0.733979	2.64531	6.14193e-08	5.05323e-07	0.592017	2.64531	1.22038e-06	2.46819e-05	5.05323e-07	8.2824	10.6795	7.21169	3.92321	476	771	493	394	556	410	393	221	228	771	yes	yes
II	3943844	3944685	+	SPNCRNA.1650	0.694128	0.778121	8.1946e-05	0.000245558	0.3917	0.778121	0.0109341	0.0276027	0.000245558	2.95053	5.55983	4.08647	3.94384	124	225	142	93	138	112	123	70	53	225		yes
II	3956453	3957044	+	SPNCRNA.431	0.709283	0.554008	0.00062596	0.00149781	0.215505	0.554008	0.241352	0.345463	0.00149781	1.22576	4.43286	3.20345	3.95645	124	190	111	72	122	67	88	50	72	190		yes
II	3960007	3960165	+	SPNCRNA.89	0.746827	-0.785105	0.0020474	0.00430715	0.3642	-0.785105	0.105562	0.177068	0.00430715	1.73532	3.81081	2.6888	3.96001	45	96	45	27	57	38	43	19	26	96		yes
II	3961855	3962537	-	cox17	0.601979	3.90148	2.30946e-09	3.29427e-08	0.219709	3.90148	0.000352457	0.00175056	3.29427e-08	4.74228	13.9206	8.63649	3.96185	1129	1894	1295	758	1192	910	1019	667	606	1894		yes
II	3991620	3993214	+	cwf28-antisense-1	0.775597	3.72092	5.51271e-10	1.01544e-08	0.644946	3.72092	8.82377e-09	1.01517e-06	1.01544e-08	12.508	15.5836	9.25863	3.99162	1005	1616	1041	779	1177	929	791	460	471	1616	yes	yes
II	4014998	4016577	+	nup120-antisense-1	0.600556	3.039	4.5508e-06	1.96385e-05	0.227754	3.039	0.0216518	0.048402	1.96385e-05	2.59742	7.36063	5.34191	4.015	634	1069	599	394	659	475	591	328	301	1069		yes
II	4038885	4043168	+	SPBC215.07c-antisense-1	0.636953	5.66169	2.89838e-08	2.72665e-07	-0.0257186	5.66169	0.67504	0.779183	2.72665e-07	-0.428557	11.359	7.53785	4.03889	4212	6617	4280	2083	3496	2684	3626	2171	2040	6617		yes
II	4043158	4045767	+	arg4-antisense-1	1.1837	2.04842	1.34663e-09	2.15276e-08	0.0662473	2.04842	0.49911	0.61557	2.15276e-08	0.694664	14.5273	8.87075	4.04316	344	669	462	159	243	182	239	148	134	669		yes
II	4049029	4049473	-	SPBC215.10-antisense-1	0.799966	0.813216	3.99353e-05	0.000129873	0.237787	0.813216	0.129134	0.207383	0.000129873	1.61693	5.98271	4.39864	4.04903	125	227	177	92	121	95	114	79	53	227		yes
II	4050360	4051532	-	SPBC215.11c	-0.95127	6.44896	9.11582e-12	4.10194e-10	-0.270352	6.44896	2.35294e-05	0.000220761	4.10194e-10	-6.30369	-21.3996	11.0402	4.05036	3275	4723	3596	4489	6449	5139	8244	4926	4959	8244		yes
II	4054164	4055996	-	cwf10-antisense-1	1.24891	2.44659	1.49408e-09	2.34574e-08	0.250113	2.44659	0.0246126	0.0535766	2.34574e-08	2.53048	14.4086	8.82563	4.05416	565	873	578	261	322	290	320	189	174	873		yes
II	4061570	4064564	+	rev1-antisense-1	0.828058	4.39044	3.05172e-10	6.31769e-09	0.274647	4.39044	0.000219082	0.00121064	6.31769e-09	5.00336	16.3206	9.51546	4.06157	1745	2850	1837	1069	1589	1122	1390	752	780	2850		yes
II	4066294	4067457	+	meu14	0.970231	2.71763	4.86011e-09	6.0799e-08	0.115739	2.71763	0.191122	0.286539	6.0799e-08	1.37672	13.1204	8.31335	4.06629	557	932	596	286	432	278	399	216	242	932		yes
II	4071111	4071304	+	SPNCRNA.105	0.782819	1.55976	4.78821e-07	2.88431e-06	0.361356	1.55976	0.0019368	0.0067223	2.88431e-06	3.83957	8.98409	6.31983	4.07111	243	389	285	174	236	181	190	108	132	389		yes
II	4079082	4082041	-	cdc23-antisense-1	0.674314	4.27827	7.65899e-10	1.34042e-08	0.376347	4.27827	1.72993e-06	3.17819e-05	1.34042e-08	8.0309	15.187	9.11583	4.07908	1534	2328	1658	1057	1574	1249	1250	768	771	2328		yes
II	4082279	4082644	-	SPBC1347.14c	0.72778	-0.723533	0.00114808	0.00259824	0.652131	-0.723533	0.00322494	0.0100903	0.00259824	3.57645	4.11211	2.94003	4.08228	43	74	48	37	52	46	46	17	19	74	yes	yes
II	4088146	4088647	+	SPNCRNA.1666	0.409338	0.502666	0.0146561	0.0253529	0.772866	0.502666	0.000110106	0.000707641	0.000707641	5.39016	2.79973	1.83398	4.08815	98	160	89	99	159	126	91	61	57	160	yes
II	4099940	4103093	-	SPBC56F2.07c-antisense-1	1.04062	4.24756	3.47238e-12	1.94953e-10	0.477357	4.24756	1.74609e-07	6.25208e-06	1.94953e-10	9.78867	23.0365	11.4594	4.09994	1675	2582	1791	967	1509	1063	1041	649	680	2582		yes
II	4107639	4107710	+	SPBTRNAGLU.08	-1.66907	-5.4856	0.0273985	0.0446546	-1.4774	-5.4856	0.0468416	0.0908096	0.0446546	-2.18872	-2.47423	1.56227	4.10764	0	2	0	0	2	0	2	1	3	3		yes
II	4109027	4109600	+	SPNCRNA.1670	-1.00282	-1.21524	0.00398099	0.00788781	-0.645143	-1.21524	0.0419434	0.0828947	0.00788781	-2.24819	-3.46829	2.40001	4.10903	22	17	19	12	28	24	44	30	19	44		yes
II	4121444	4122628	-	SPBC56F2.03	1.46625	2.74208	1.99308e-10	4.42641e-09	0.127766	2.74208	0.235057	0.338334	4.42641e-09	1.24322	16.871	9.70047	4.12144	722	1263	885	264	426	289	401	226	210	1263		yes
II	4126318	4129456	-	cnp3	-0.831663	5.8102	1.05505e-09	1.75875e-08	-0.358294	5.8102	1.53168e-05	0.000162206	1.75875e-08	-6.57075	-14.8093	8.97673	4.12632	2157	3615	2528	2829	4155	2962	5344	3370	3165	5344		yes
II	4128866	4129750	+	SPNCRNA.1672	-1.10503	-0.275666	8.16136e-05	0.000244981	0.33735	-0.275666	0.061683	0.113739	0.000244981	2.0386	-5.56219	4.08824	4.12887	26	31	33	61	81	69	85	37	36	85		yes
II	4129574	4130925	+	SPNCRNA.1674	-1.13948	-2.78191	0.0212423	0.0355118	0.191347	-2.78191	0.628505	0.736122	0.0355118	0.49514	-2.60737	1.6728	4.12957	6	6	2	8	14	8	8	11	6	14		yes
II	4140236	4142469	-	SPBC1861.05-antisense-1	0.904455	4.33302	4.75111e-11	1.49473e-09	-0.0108654	4.33302	0.844542	0.887776	1.49473e-09	-0.199916	18.8516	10.3232	4.14024	1688	2907	1989	802	1304	908	1305	813	717	2907		yes
II	4142680	4144248	-	mug131	1.39078	1.38878	3.84281e-08	3.41378e-07	0.281133	1.38878	0.0741425	0.132434	3.41378e-07	1.93647	11.0997	7.41535	4.14268	238	455	319	107	172	124	132	95	83	455		yes
II	4169628	4170202	-	doa10-antisense-1	0.8114	1.95206	1.53881e-07	1.08595e-06	0.387455	1.95206	0.000695813	0.00297931	1.08595e-06	4.3765	9.8932	6.81282	4.16963	330	489	322	202	293	238	230	139	154	489		yes
II	4188757	4190763	-	trr1-antisense-1	0.817151	2.6447	2.00613e-09	2.95158e-08	0.2656	2.6447	0.00102146	0.00402424	2.95158e-08	4.17348	14.0768	8.69764	4.18876	530	888	589	310	507	365	422	245	250	888		yes
II	4203368	4205951	-	qrs1-antisense-1	1.55541	3.53257	3.39053e-13	3.3604e-11	0.675596	3.53257	5.26894e-08	3.0063e-06	3.3604e-11	10.8154	27.4889	12.4697	4.20337	1248	1854	1387	561	900	648	576	329	327	1854	yes	yes
II	4234033	4236335	+	top3-antisense-1	1.3484	2.81222	1.12977e-10	2.84185e-09	0.519201	2.81222	3.27713e-05	0.000283238	2.84185e-09	6.10166	17.6309	9.94701	4.23403	773	1103	798	333	553	414	393	236	217	1103		yes
II	4236633	4237762	-	ptf2-antisense-1	0.952355	0.485956	1.45371e-05	5.33863e-05	0.0437812	0.485956	0.796549	0.879309	5.33863e-05	0.262992	6.60367	4.83752	4.23663	138	191	142	53	91	72	97	53	46	191		yes
II	4264196	4265389	+	SPNCRNA.440	1.19993	-3.86671	0.0301072	0.0485953	0.0831534	-3.86671	0.882623	0.914373	0.0485953	0.15048	2.42457	1.52133	4.2642	5	19	7	3	6	2	5	4	1	19		yes
II	4272341	4274665	-	meu7	1.43466	5.53333	4.81623e-14	9.65723e-12	0.459413	5.53333	2.55054e-07	8.32545e-06	9.65723e-12	9.48032	31.8554	13.3173	4.27234	4701	8047	5530	1993	3559	2508	2566	1441	1443	8047		yes
II	4282594	4283835	-	ufd1-antisense-1	0.937106	1.89801	1.05432e-07	7.98188e-07	0.155812	1.89801	0.155712	0.24283	7.98188e-07	1.50409	10.2112	6.97703	4.28259	332	565	355	161	268	199	265	134	129	565		yes
II	4337990	4341362	-	vps10-antisense-1	0.846548	4.70648	3.46465e-11	1.15237e-09	-0.0487579	4.70648	0.339011	0.453782	1.15237e-09	-0.991418	19.3157	10.4603	4.33799	2207	3702	2432	1039	1583	1244	1817	947	984	3702		yes
II	4412072	4413599	+	SPBC1289.14	-1.58539	5.6905	4.24701e-10	8.34888e-09	-1.06832	5.6905	3.34518e-08	2.21476e-06	8.34888e-09	-11.2266	-15.9049	9.37192	4.41207	1408	1878	1615	1705	2377	1964	5294	3192	3333	5294	yes	yes
II	4414657	4418658	+	Tf2-11	-1.26533	8.19672	1.70464e-12	1.08756e-10	0.137427	8.19672	0.0247339	0.0537573	1.08756e-10	2.5279	-24.3188	11.7684	4.41466	9069	14538	9250	21661	29599	22985	28001	16834	18190	29599		yes
II	4426298	4428764	+	cao2-antisense-1	1.05229	4.76703	1.94175e-12	1.20595e-10	-0.0123756	4.76703	0.805995	0.879309	1.20595e-10	-0.250497	24.0791	11.7118	4.4263	2664	4478	3036	1187	1722	1286	1882	1057	1022	4478		yes
II	4430181	4431679	+	SPBC8E4.05c	0.301382	3.09159	0.001076	0.00244223	0.637005	3.09159	5.31101e-07	1.35791e-05	1.35791e-05	8.90434	4.14614	2.96819	4.43018	472	751	518	547	756	594	511	284	346	756	yes
II	4433153	4434056	+	SPNCRNA.1692	0.717968	2.24945	9.16766e-08	7.08575e-07	0.129694	2.24945	0.115567	0.19061	7.08575e-07	1.6825	10.3307	7.03774	4.43315	370	626	443	216	374	238	345	179	182	626		yes
II	4435403	4436584	+	SPNCRNA.1693	1.15262	-0.0844648	1.63163e-06	8.14939e-06	-0.0642392	-0.0844648	0.711281	0.81022	8.14939e-06	-0.37808	8.0727	5.78738	4.4354	114	164	113	35	54	57	65	34	42	164		yes
II	4439928	4440156	+	SPNCRNA.117	1.68126	-1.33125	2.45008e-06	1.15555e-05	0.385235	-1.33125	0.148312	0.233166	1.15555e-05	1.53374	7.78527	5.61082	4.43993	62	79	51	15	32	20	22	11	14	79		yes
II	4444125	4446200	+	pho84	-0.350299	9.90804	1.39611e-06	7.14654e-06	0.60484	9.90804	3.04926e-09	4.32687e-07	4.32687e-07	13.6169	-8.1848	5.85508	4.44413	41701	72025	46825	69634	120797	80535	79387	43827	42801	120797	yes
II	4446373	4449053	+	pho1	-0.701549	10.9239	4.91682e-10	9.3767e-09	0.465865	10.9239	1.3711e-07	5.34578e-06	9.3767e-09	9.9894	-15.7238	9.30832	4.44637	76367	119553	83441	150217	230692	164647	167628	99756	100031	230692		yes
II	4452172	4452793	+	SPNCRNA.446	2.34233	-3.55521	0.00765701	0.0141637	-0.394715	-3.55521	0.683517	0.787284	0.0141637	-0.416651	3.13322	2.11594	4.45217	19	18	22	4	6	0	9	0	4	22		yes
II	4453054	4454161	+	fub2	1.50791	4.80466	2.22056e-11	8.11663e-10	0.0691494	4.80466	0.440578	0.557817	8.11663e-10	0.794753	19.9878	10.6535	4.45305	3289	5203	4007	1169	1572	1249	1530	1033	986	5203		yes
II	4453287	4454737	-	SPBP4G3.03-antisense-1	1.72257	1.19705	5.07723e-10	9.52727e-09	-0.760934	1.19705	0.000260248	0.00138287	9.52727e-09	-4.90826	15.6844	9.29437	4.45329	369	553	468	57	85	71	159	84	95	553	yes	yes
II	4457661	4459842	+	SPBPB2B2.01	1.34948	5.32764	1.95537e-11	7.66638e-10	-0.986374	5.32764	2.2098e-08	1.74812e-06	7.66638e-10	-11.6129	20.184	10.7088	4.45766	5509	9518	6651	1088	1531	1081	3033	1744	2062	9518	yes	yes
II	4460486	4462134	+	mug180	1.10028	3.1856	4.28293e-09	5.55593e-08	-0.634037	3.1856	4.44368e-05	0.000358457	5.55593e-08	-5.91894	13.2535	8.36826	4.46049	972	1856	1200	318	400	324	653	442	413	1856	yes	yes
II	4464625	4466286	-	SPNCRNA.1696	0.884936	4.06121	1.7882e-09	2.71743e-08	-0.155828	4.06121	0.0486109	0.0933172	2.71743e-08	-2.16866	14.2055	8.74758	4.46462	1632	2558	1690	755	936	779	1229	657	685	2558		yes
II	4465475	4466352	-	SPNCRNA.532	1.85288	-4.40751	0.0113081	0.0200304	-0.0738532	-4.40751	0.922178	0.942456	0.0200304	-0.099543	2.93325	1.94661	4.46548	5	10	6	2	3	0	4	0	1	10		yes
II	4466517	4467612	+	SPBPB2B2.05	0.867995	3.57929	5.54798e-11	1.64537e-09	-0.578628	3.57929	1.41382e-07	5.42196e-06	1.64537e-09	-9.96375	18.6274	10.2559	4.46652	1154	1893	1418	396	559	459	897	542	532	1893		yes
II	4474145	4474931	-	SPBPB2B2.07c	2.63162	0.171734	4.80133e-10	9.20648e-09	0.256898	0.171734	0.244075	0.348864	9.20648e-09	1.21832	15.7531	9.31864	4.47414	239	369	234	28	70	44	46	32	30	369		yes
II	4475953	4476674	+	SPBPB2B2.08	1.21494	3.56035	9.90176e-10	1.66644e-08	0.109768	3.56035	0.264882	0.37231	1.66644e-08	1.16351	14.8835	9.00429	4.47595	1306	1968	1453	481	767	656	691	478	475	1968		yes
II	4478687	4480222	-	pan5	0.950599	6.13574	1.51184e-14	3.92967e-12	-0.205973	6.13574	7.67286e-06	9.80425e-05	3.92967e-12	-7.01405	34.7602	13.8205	4.47869	6629	11291	7729	2774	4101	3030	5102	2762	2862	11291		yes
II	4482234	4483799	-	gal7	0.827881	5.03361	8.34269e-10	1.44923e-08	-0.281742	5.03361	0.000562646	0.00251506	1.44923e-08	-4.48985	15.0853	9.07869	4.48223	2935	5084	3191	1208	1879	1380	2215	1401	1443	5084		yes
II	4483683	4487313	+	SPBPB2B2.11	1.32261	3.71943	2.70484e-14	5.75229e-12	-0.438081	3.71943	6.74342e-07	1.59883e-05	5.75229e-12	-8.72252	33.2708	13.5679	4.48368	1631	2692	1755	422	648	476	873	545	537	2692		yes
II	4484023	4487569	-	gal10	1.16185	4.6711	4.44923e-09	5.70836e-08	-0.806234	4.6711	6.54278e-06	8.71295e-05	5.70836e-08	-7.11866	13.2132	8.35172	4.48402	3251	5266	2895	681	1051	762	1767	1147	1152	5266	yes	yes
II	4488322	4490271	+	gal1	0.815124	5.60391	5.24288e-11	1.62091e-09	-0.165637	5.60391	0.00414728	0.0124543	1.62091e-09	-3.4473	18.7089	10.2804	4.48832	4209	6853	4467	1773	2867	2155	3260	1862	1985	6853		yes
II	4488684	4489829	-	gal1-antisense-1	1.49304	3.44801	1.19597e-13	1.82463e-11	-0.348035	3.44801	9.67736e-05	0.000640714	1.82463e-11	-5.46402	29.7424	12.9223	4.48868	1432	2260	1643	333	545	409	676	418	434	2260		yes
II	4492580	4493364	-	SPBPB2B2.14c	1.8765	1.08697	2.28092e-10	4.95587e-09	-0.687904	1.08697	0.000734462	0.00311072	4.95587e-09	-4.34778	16.6949	9.64189	4.49258	342	565	375	43	81	63	132	86	64	565	yes	yes
II	4496373	4496984	+	SPBPB2B2.15	4.35849	0.454763	2.71824e-09	3.77754e-08	0.458512	0.454763	0.280094	0.389198	3.77754e-08	1.1255	13.7418	8.56571	4.49637	644	909	913	42	54	44	36	35	25	913		yes
II	4499758	4501251	+	SPNCRNA.448	1.57018	0.429945	1.85054e-08	1.86424e-07	-0.888467	0.429945	0.000388088	0.00188812	1.86424e-07	-4.68996	11.7816	7.7327	4.49976	224	377	232	32	48	51	99	79	50	377	yes	yes
II	4501956	4502396	-	SPBPB2B2.17c	2.66273	-1.06469	8.63736e-10	1.48936e-08	-1.22444	-1.06469	0.000489167	0.00227048	1.48936e-08	-4.56496	15.0442	9.06362	4.50196	145	242	164	14	10	8	37	16	17	242	yes	yes
II	4502692	4503664	+	SPBPB2B2.18	2.56845	2.97638	2.32312e-16	2.02303e-13	-0.910405	2.97638	3.37963e-08	2.21666e-06	2.02303e-13	-11.2172	47.5524	15.6339	4.50269	2172	3846	2491	164	292	201	518	315	318	3846	yes	yes
II	4503653	4505257	-	SPBPB2B2.19c	1.1779	-0.955274	1.37366e-05	5.08725e-05	-0.0306839	-0.955274	0.885317	0.916259	5.08725e-05	-0.146999	6.63947	4.86212	4.50365	50	95	63	16	33	29	34	19	20	95		yes
II	4506517	4507540	-	SPBCPT2R1.01c	2.34162	-4.63274	0.00150398	0.00327792	0.743819	-4.63274	0.28357	0.392755	0.00327792	1.11703	3.97099	2.82276	4.50652	6	6	5	2	1	1	0	1	1	6		yes
II	4508450	4508809	+	SPBCPT2R1.02	2.01684	-4.7192	0.00250612	0.00517809	-2.15392	-4.7192	0.0152045	0.0362214	0.00517809	-2.78076	3.70633	2.601	4.50845	6	16	9	0	0	0	3	0	4	16	yes	yes
II	4513401	4514815	-	SPBCPT2R1.04c	2.18474	1.1887	5.54546e-11	1.64537e-09	-0.241656	1.1887	0.140515	0.222704	1.64537e-09	-1.56638	18.6281	10.2561	4.5134	473	859	498	94	119	80	157	77	89	859		yes
II	4519772	4520391	-	SPBCPT2R1.06c	2.14925	-4.16124	0.00517475	0.00998251	1.32895	-4.16124	0.0754508	0.134497	0.00998251	1.92668	3.33386	2.28611	4.51977	7	20	8	3	8	5	5	0	2	20		yes
II	4523274	4524970	-	SPBCPT2R1.07c	0.528752	0.217907	0.00283023	0.00577735	1.09134	0.217907	2.33291e-06	4.01283e-05	4.01283e-05	7.81955	3.64364	2.54818	4.52327	80	119	91	107	150	113	64	49	49	150	yes
II	4526885	4532899	+	tlh2	3.27443	4.25621	1.83385e-14	4.28998e-12	0.37033	4.25621	0.00706192	0.0193747	4.28998e-12	3.17465	34.2587	13.7366	4.52689	4090	7434	4868	503	771	604	641	360	356	7434		yes
III	6057	9541	-	SPRRNA.47	2.18545	-4.33505	0.00334321	0.00673054	-0.663019	-4.33505	0.413527	0.530555	0.00673054	-0.843862	3.55794	2.47584	0.006057	6	16	13	0	1	3	1	1	4	16		yes
III	23658	23889	-	SPNCRNA.1094	1.46576	0.115347	1.45364e-06	7.39252e-06	0.117711	0.115347	0.589707	0.701333	7.39252e-06	0.552466	8.15566	5.83754	0.023658	94	164	136	37	55	40	63	24	29	164		yes
III	23919	24438	-	SPNCRNA.1095	2.15488	2.09455	7.50955e-13	5.98887e-11	1.03227	2.09455	3.43819e-08	2.22795e-06	5.98887e-11	11.2014	25.8812	12.1244	0.023919	492	831	565	195	320	233	163	79	100	831	yes	yes
III	30561	31740	-	SPCP20C8.02c	1.39393	3.07778	1.01577e-13	1.62016e-11	-1.01549	3.07778	6.53744e-10	1.40073e-07	1.62016e-11	-15.3768	30.1115	12.9932	0.030561	1192	2000	1326	225	287	222	633	385	366	2000	yes	yes
III	32624	33393	+	SPCP20C8.03	1.72344	1.13515	5.28941e-11	1.62544e-09	-1.24888	1.13515	7.01142e-07	1.65121e-05	1.62544e-09	-8.69311	18.6962	10.2766	0.032624	382	662	442	38	72	53	174	97	91	662	yes	yes
III	36421	36657	+	new22	1.73479	-3.74918	0.00159037	0.00344694	0.0938688	-3.74918	0.857848	0.897893	0.00344694	0.18259	3.94191	2.7985	0.036421	12	14	16	3	6	2	6	1	3	16		yes
III	36972	38788	+	SPCC1884.01	1.60015	3.09014	1.14684e-13	1.78856e-11	-0.371915	3.09014	0.000108066	0.000697707	1.78856e-11	-5.40083	29.8368	12.9405	0.036972	1154	1987	1357	272	388	329	563	335	298	1987		yes
III	37658	39319	-	SPCC1884.01-antisense-1	0.670517	5.28979	5.37619e-11	1.63334e-09	-0.787906	5.28979	6.57648e-11	2.88461e-08	1.63334e-09	-18.3845	18.6727	10.2695	0.037658	3687	6203	4124	1164	1853	1381	3279	1874	1937	6203	yes	yes
III	39627	41424	-	SPNCRNA.1097	0.707956	4.48169	2.26957e-11	8.21022e-10	-0.103752	4.48169	0.0212408	0.0476255	8.21022e-10	-2.60741	19.9544	10.6441	0.039627	1894	3002	2204	996	1424	1075	1611	946	951	3002		yes
III	44814	46961	-	SPCC757.02c	1.58665	3.20722	9.48093e-14	1.59143e-11	0.0715992	3.20722	0.27528	0.383926	1.59143e-11	1.13735	30.2686	13.0231	0.044814	1173	1836	1229	331	559	391	508	314	314	1836		yes
III	47513	48882	+	hsp3101-antisense-1	0.958916	3.66579	4.24671e-12	2.25784e-10	-0.0516162	3.66579	0.308984	0.421796	2.25784e-10	-1.05739	22.6856	11.3719	0.047513	1165	1916	1307	495	767	619	819	499	500	1916		yes
III	55579	56029	+	SPCC757.06	0.78254	-0.251965	0.00023847	0.00063178	0.115237	-0.251965	0.525346	0.639639	0.00063178	0.652094	4.95644	3.62257	0.055579	84	110	84	40	64	46	65	30	35	110		yes
III	59326	60703	+	SPNCRNA.453	1.55492	-0.39745	5.68736e-07	3.31511e-06	0.113132	-0.39745	0.600211	0.711294	3.31511e-06	0.536765	8.85193	6.24509	0.059326	115	134	101	26	44	40	43	25	26	134		yes
III	71400	71471	+	SPCTRNAHIS.03	1.17381	-1.87801	0.000437521	0.00109232	0.703354	-1.87801	0.0214476	0.0480585	0.00109232	2.60236	4.62509	3.359	0.0714	16	44	26	12	23	17	11	10	8	44	yes	yes
III	76549	78816	-	SPCC757.13-antisense-1	1.08099	3.91834	2.32829e-12	1.39658e-10	0.146362	3.91834	0.0134182	0.032709	1.39658e-10	2.84522	23.7487	11.633	0.076549	1396	2360	1584	667	1017	726	997	506	537	2360		yes
III	101801	105553	+	rhp16-antisense-1	0.894307	3.78263	7.39768e-09	8.66727e-08	0.280771	3.78263	0.00286484	0.00918207	8.66727e-08	3.63738	12.6864	8.1309	0.101801	1184	2083	1222	616	1085	829	881	540	516	2083		yes
III	107859	108710	-	SPCC330.19c	-0.951166	1.73909	1.07589e-07	8.11895e-07	-0.055448	1.73909	0.513707	0.628411	8.11895e-07	-0.670823	-10.1939	6.96823	0.107859	112	173	138	176	282	222	281	190	189	282		yes
III	107963	108780	+	SPCC330.19c-antisense-1	-0.639993	1.89508	3.43834e-06	1.54384e-05	-0.312617	1.89508	0.00224314	0.00751427	1.54384e-05	-3.76357	-7.55096	5.46365	0.107963	162	262	181	193	281	183	363	186	213	363		yes
III	108832	109337	+	SPNCRNA.1107	0.635156	0.349489	0.000246812	0.000652647	0.168962	0.349489	0.248543	0.353522	0.000652647	1.20625	4.93746	3.60763	0.108832	84	159	109	70	90	60	88	47	47	159		yes
III	112050	113477	-	mug135	0.623787	3.64762	8.74252e-09	9.97643e-08	-0.150789	3.64762	0.0189683	0.0434038	9.97643e-08	-2.66625	12.5173	8.05836	0.11205	895	1617	1113	507	793	528	885	484	525	1617		yes
III	112884	113441	+	mug135-antisense-1	1.9544	1.90602	3.85674e-10	7.64594e-09	0.403013	1.90602	0.0145258	0.0349249	7.64594e-09	2.80433	16.0251	9.41378	0.112884	624	813	633	190	237	182	201	106	122	813		yes
III	113716	113786	-	SPCTRNAGLY.10	-1.79364	-3.61497	0.00177779	0.00379919	0.158951	-3.61497	0.68527	0.788786	0.00379919	0.414197	-3.88401	2.75012	0.113716	1	2	2	6	11	4	8	3	6	11		yes
III	115394	115476	-	SPNCRNA.129	1.45065	-4.82738	0.0170142	0.0290878	0.657196	-4.82738	0.26978	0.377831	0.0290878	1.15109	2.72262	1.76919	0.115394	2	7	3	2	2	1	1	2	0	7		yes
III	118970	119962	-	SPNCRNA.1110	0.63017	1.16151	7.15449e-05	0.000217811	-0.0182829	1.16151	0.886491	0.916798	0.000217811	-0.145483	5.63858	4.14542	0.11897	177	294	202	101	156	113	171	96	84	294		yes
III	119206	120139	+	SPNCRNA.1111	0.673437	3.30081	2.01149e-09	2.95327e-08	-0.0924798	3.30081	0.11091	0.184566	2.95327e-08	-1.70656	14.0738	8.69648	0.119206	808	1402	917	453	653	479	690	428	460	1402		yes
III	120113	120204	+	SPNCRNA.455	-1.01702	-5.47635	0.0681311	0.100472	-2.15268	-5.47635	0.00223537	0.0075	0.0075	-3.76537	-1.98361	1.16665	0.120113	1	2	0	0	0	0	3	1	1	3	yes
III	140967	141038	+	SPCTRNAGLU.09	-1.59535	-3.21566	0.000580373	0.00140402	-0.367042	-3.21566	0.266683	0.374391	0.00140402	-1.15892	-4.47325	3.23629	0.140967	4	5	2	6	10	7	15	5	9	15		yes
III	141429	141634	-	ark1-antisense-1	1.65903	-1.35038	2.51742e-05	8.65616e-05	0.562947	-1.35038	0.0827115	0.144719	8.65616e-05	1.87497	6.26221	4.59904	0.141429	37	84	50	21	37	13	18	13	11	84		yes
III	150306	151925	+	SPNCRNA.1113	0.681097	0.385678	0.000296125	0.000771421	0.172299	0.385678	0.285196	0.394541	0.000771421	1.1131	4.83735	3.52852	0.150306	113	145	113	64	85	75	82	54	49	145		yes
III	155906	158191	+	mde7	1.38085	3.82972	1.75625e-13	2.37027e-11	0.489357	3.82972	3.53993e-07	1.03513e-05	2.37027e-11	9.21958	28.8913	12.7554	0.155906	1396	2175	1581	681	961	757	706	449	440	2175		yes
III	186332	187386	+	fft2-antisense-1	0.780191	3.2571	2.26139e-09	3.24217e-08	0.205721	3.2571	0.00498413	0.014454	3.24217e-08	3.35309	13.9439	8.64563	0.186332	714	1323	872	438	708	537	657	347	360	1323		yes
III	201551	202707	-	mug146	-1.14758	1.36372	8.08712e-08	6.38418e-07	0.0762933	1.36372	0.416126	0.532721	6.38418e-07	0.839055	-10.4389	7.09221	0.201551	65	142	84	157	251	176	227	142	148	251		yes
III	204706	206717	+	ght6	-1.2632	2.73316	4.12371e-09	5.38923e-08	-0.117695	2.73316	0.164471	0.253683	5.38923e-08	-1.47049	-13.2936	8.38471	0.204706	234	325	214	428	583	462	635	461	399	635		yes
III	230600	231934	+	SPNCRNA.1120	-0.683131	2.03427	8.65991e-05	0.000257413	0.0611946	2.03427	0.595682	0.706979	0.000257413	0.543517	-5.52794	4.06249	0.2306	165	278	142	233	365	242	306	231	217	365		yes
III	234465	236718	+	SPNCRNA.1121	0.85762	3.13564	2.95448e-09	4.04182e-08	0.567846	3.13564	8.50594e-07	1.88865e-05	4.04182e-08	8.54831	13.6511	8.52952	0.234465	690	1087	751	448	762	579	527	278	321	1087		yes
III	241472	245622	+	wtf5	0.672391	4.46008	9.46591e-10	1.60076e-08	0.10546	4.46008	0.049819	0.0951891	1.60076e-08	2.15536	14.9363	9.02384	0.241472	1651	3078	1948	1071	1591	1208	1496	906	955	3078		yes
III	252472	254092	+	SPCC794.16	0.599708	0.347281	0.00710374	0.0132555	0.368066	0.347281	0.0886096	0.153206	0.0132555	1.8359	3.17163	2.14851	0.252472	116	142	86	77	104	69	79	43	59	142		yes
III	285012	285974	-	SPNCRNA.1124	-0.682914	0.261101	0.00101869	0.00232041	-0.365901	0.261101	0.0396517	0.0790555	0.00232041	-2.2783	-4.17491	2.99196	0.285012	47	85	51	45	83	70	110	52	77	110		yes
III	285644	286318	+	SPNCRNA.1125	0.668139	1.41715	4.71189e-06	2.02004e-05	0.317244	1.41715	0.00626462	0.017523	2.02004e-05	3.23599	7.33723	5.32681	0.285644	216	348	232	141	251	149	198	104	102	348		yes
III	289992	293300	-	SPCC553.08c-antisense-1	0.809852	4.96025	5.71015e-11	1.67673e-09	0.289549	4.96025	2.68894e-05	0.000244368	1.67673e-09	6.22188	18.5861	10.2434	0.289992	2572	4028	2795	1642	2244	1770	1949	1188	1185	4028		yes
III	294475	295295	-	kpa1-antisense-1	-1.34182	2.63724	5.19996e-10	9.67993e-09	-0.278787	2.63724	0.00197027	0.00680479	9.67993e-09	-3.83069	-15.6551	9.284	0.294475	165	292	241	367	517	371	667	384	371	667		yes
III	299136	299950	+	SPNCRNA.1128	-0.668153	2.81193	1.02385e-08	1.13507e-07	0.147218	2.81193	0.00993549	0.0254944	1.13507e-07	2.99969	-12.3592	7.98976	0.299136	274	440	314	419	644	500	588	357	372	644		yes
III	319210	319876	-	SPNCRNA.1130	0.914516	1.04468	1.3863e-07	1.00196e-06	0.3853	1.04468	0.00191868	0.0066958	1.00196e-06	3.84445	9.98018	6.85814	0.31921	172	311	202	100	182	128	136	74	82	311		yes
III	331228	331300	-	SPCTRNAPHE.04	0.0283389	-0.819605	0.886664	0.906161	0.616193	-0.819605	0.005256	0.0151361	0.0151361	3.32588	0.145259	0.0522408	0.331228	24	56	28	37	56	45	43	17	25	56	yes
III	351210	353119	-	SPNCRNA.1133	0.68634	3.64612	4.71408e-08	4.02965e-07	0.122163	3.64612	0.0983635	0.166876	4.02965e-07	1.77613	10.915	7.3266	0.35121	1042	1768	1113	676	889	722	894	485	586	1768		yes
III	384095	385033	-	ssl1-antisense-1	0.806085	1.47925	4.51271e-06	1.95134e-05	0.466888	1.47925	0.00146657	0.00539399	1.95134e-05	3.98412	7.3663	5.34556	0.384095	225	320	244	144	237	157	182	91	91	320		yes
III	388528	389199	+	ggc1-antisense-1	1.52435	-3.52734	0.00904195	0.016448	1.127	-3.52734	0.0495603	0.0947206	0.016448	2.15818	3.04803	2.04374	0.388528	6	17	8	5	8	6	3	1	4	17		yes
III	389072	389926	+	ggc1-antisense-2	0.595005	2.68752	1.13277e-07	8.40354e-07	0.298843	2.68752	0.000330877	0.00167539	8.40354e-07	4.7767	10.1502	6.94586	0.389072	477	717	511	327	514	358	409	251	249	717		yes
III	394357	396657	+	ubp16-antisense-1	0.70703	3.03635	3.64988e-08	3.29013e-07	0.371148	3.03635	9.28031e-05	0.000619688	3.29013e-07	5.48809	11.1467	7.43772	0.394357	566	968	711	428	621	485	496	297	314	968		yes
III	468550	470462	+	aphl-antisense-1	0.78932	3.40348	9.74192e-09	1.08867e-07	0.344142	3.40348	0.000211255	0.00117759	1.08867e-07	5.02353	12.4088	8.01136	0.46855	857	1427	914	535	849	642	717	390	385	1427		yes
III	565548	568691	+	SPCC1672.03c-antisense-1	0.980379	4.17838	6.05572e-12	2.89109e-10	0.136715	4.17838	0.0161167	0.038032	2.89109e-10	2.75065	22.0793	11.2178	0.565548	1673	2546	1829	822	1180	910	1136	679	659	2546		yes
III	573503	574812	+	asp1-antisense-1	1.27429	1.31044	9.11327e-08	7.05148e-07	0.256235	1.31044	0.0912086	0.156773	7.05148e-07	1.81942	10.3358	7.04033	0.573503	235	422	253	113	142	133	161	74	70	422		yes
III	604366	604961	-	spo13	-2.46046	1.63136	6.87912e-10	1.22532e-08	-0.249311	1.63136	0.03111	0.0652315	1.22532e-08	-2.40727	-15.3155	9.16247	0.604366	47	84	49	207	285	230	385	189	230	385		yes
III	652645	656485	-	smc6-antisense-1	1.3464	3.94082	5.27618e-13	4.51564e-11	0.509947	3.94082	3.9862e-07	1.1235e-05	4.51564e-11	9.12647	26.5833	12.2777	0.652645	1530	2562	1776	774	1203	860	845	523	491	2562		yes
III	658518	659575	-	sif2-antisense-1	1.12628	2.7089	6.47418e-11	1.82473e-09	0.558193	2.7089	1.0427e-06	2.19092e-05	1.82473e-09	8.39758	18.4068	10.1888	0.658518	591	937	632	340	552	367	385	203	210	937		yes
III	702366	703184	-	vps5-antisense-1	0.839871	0.721441	8.37605e-06	3.33995e-05	-0.0133168	0.721441	0.925091	0.944608	3.33995e-05	-0.0958045	6.95687	5.07696	0.702366	129	232	185	63	114	83	118	58	69	232		yes
III	708064	709145	+	meu15	-0.902326	-0.112965	0.000575211	0.00139297	0.540751	-0.112965	0.00688778	0.018986	0.00139297	3.18744	-4.47803	3.24017	0.708064	36	34	31	61	102	72	69	47	35	102		yes
III	717659	718923	+	SPCC18B5.02c-antisense-1	0.703134	3.83628	8.66077e-08	6.77606e-07	0.250221	3.83628	0.00437104	0.0129415	6.77606e-07	3.42035	10.3797	7.06244	0.717659	1185	1751	1314	742	1106	834	909	591	605	1751		yes
III	717851	718869	-	SPCC18B5.02c	-0.638745	5.2098	1.82201e-08	1.83983e-07	-0.521747	5.2098	2.38037e-07	7.87992e-06	1.83983e-07	-9.53595	-11.7965	7.73945	0.717851	1557	2868	1755	1529	2381	1848	3613	2141	1979	3613		yes
III	778133	782134	-	Tf2-12	-0.269517	-0.166872	0.201392	0.26433	0.6	-0.166872	0.00558514	0.015966	0.015966	3.29478	-1.34344	0.695957	0.778133	35	76	52	84	108	66	61	48	49	108	yes
III	793179	796301	+	pma2	2.13994	2.75166	6.33093e-12	3.00206e-10	1.4415	2.75166	2.27128e-09	3.5585e-07	3.00206e-10	13.9391	22.0045	11.1985	0.793179	811	1291	911	416	723	469	265	126	162	1291	yes	yes
III	815167	816476	+	SPCC1393.09c-antisense-1	1.754	2.31035	8.08135e-13	6.37246e-11	0.629085	2.31035	1.41794e-06	2.75654e-05	6.37246e-11	8.17359	25.7375	12.0925	0.815167	629	1025	689	245	381	301	263	146	150	1025	yes	yes
III	818302	819361	+	ctr4	-0.604052	6.58493	9.40672e-12	4.17825e-10	-0.338876	6.58493	1.42525e-08	1.31611e-06	4.17825e-10	-12.0335	-21.3482	11.0266	0.818302	4273	7114	4801	4675	6817	5250	9123	5187	5518	9123		yes
III	823411	824429	+	SPCC1393.12	0.603137	6.29986	8.65856e-06	3.43115e-05	0.159587	6.29986	0.0979128	0.166179	3.43115e-05	1.77877	6.93531	5.06255	0.823411	5820	8511	6509	3796	5472	4057	4883	3144	3079	8511		yes
III	838087	839594	-	SPCC1393.03-antisense-1	1.1189	3.77765	1.60065e-10	3.76959e-09	0.22332	3.77765	0.0091787	0.0239198	3.76959e-09	3.04033	17.1609	9.7957	0.838087	1196	2172	1469	563	1021	665	846	451	496	2172		yes
III	847701	847782	+	SPCTRNASER.08	-0.681086	-2.68722	0.10899	0.153193	0.956651	-2.68722	0.0145478	0.0349645	0.0349645	2.80355	-1.71674	0.962612	0.847701	4	7	8	17	17	19	11	11	4	19	yes
III	882518	882834	-	prl16	-1.44547	-3.92077	0.00874222	0.015969	-0.0298264	-3.92077	0.943298	0.959151	0.015969	-0.0724683	-3.06531	2.05838	0.882518	1	5	1	4	5	7	10	3	3	10		yes
III	926437	926624	+	SPNCRNA.475	1.4234	-4.4251	0.0295402	0.047779	-0.520966	-4.4251	0.467066	0.584186	0.047779	-0.748503	2.4346	1.52959	0.926437	6	17	3	1	1	2	2	3	1	17		yes
III	947262	947335	+	SPCTRNAASN.05	0.153914	-0.0733222	0.418082	0.500443	0.585877	-0.0733222	0.00586555	0.0165852	0.0165852	3.26969	0.835451	0.378739	0.947262	55	76	71	69	86	80	60	49	37	86	yes
III	955171	955906	+	SPCPB16A4.07	0.637644	4.14622	0.000313487	0.000809437	0.166535	4.14622	0.265759	0.373393	0.000809437	1.16127	4.80617	3.50378	0.955171	1319	2399	1429	842	1446	915	1230	670	756	2399		yes
III	959199	966014	-	gsf2	0.645941	6.56371	1.67593e-10	3.86897e-09	0.147947	6.56371	0.00194817	0.00674554	3.86897e-09	3.83654	17.0998	9.77574	0.959199	7285	11519	7533	4453	6640	4998	6115	3836	3596	11519		yes
III	1037198	1039245	+	SPNCRNA.1169	1.00506	2.31347	1.12063e-07	8.36711e-07	-0.385948	2.31347	0.00742263	0.0201907	8.36711e-07	-3.14914	10.1593	6.95054	1.0372	432	790	535	191	236	154	306	198	200	790		yes
III	1061503	1064195	-	meu27	1.79918	4.60015	1.56717e-15	7.33225e-13	0.443816	4.60015	4.58e-07	1.23625e-05	7.33225e-13	9.01847	41.2132	14.8049	1.0615	3303	5251	3625	1135	1695	1283	1313	709	806	5251		yes
III	1066011	1066485	+	SPNCRNA.480	0.682213	0.240886	6.75221e-05	0.000206569	0.120388	0.240886	0.382763	0.498929	0.000206569	0.902367	5.67231	4.17055	1.06601	87	135	113	51	85	59	75	45	47	135		yes
III	1066628	1066709	+	SPCTRNASER.09	0.806994	-2.18817	0.0216857	0.0361841	1.05267	-2.18817	0.00452155	0.0133049	0.0133049	3.403	2.59661	1.66383	1.06663	13	29	11	13	26	14	8	9	6	29	yes	yes
III	1067092	1067164	-	SPCTRNAARG.10	0.291252	-3.58015	0.509942	0.594381	1.27454	-3.58015	0.0071584	0.0195935	0.0195935	3.1677	0.676935	0.29248	1.06709	4	8	3	6	10	10	5	1	4	10	yes
III	1069166	1069244	+	SPCTRNALEU.11	-1.49389	-5.63256	0.0153922	0.0265216	-0.306636	-5.63256	0.539971	0.654154	0.0265216	-0.628892	-2.77442	1.8127	1.06917	0	2	0	1	2	1	3	1	1	3		yes
III	1142192	1142264	-	SPCTRNAPHE.05	0.156131	-1.38385	0.568235	0.628605	0.802513	-1.38385	0.00750051	0.0203316	0.0203316	3.14379	0.58502	0.245472	1.14219	20	27	29	23	45	35	19	21	15	45	yes
III	1143131	1144374	+	ppc1-antisense-1	1.69785	1.8022	1.18188e-10	2.95176e-09	0.685124	1.8022	2.33779e-05	0.000220519	2.95176e-09	6.30767	17.5694	9.92743	1.14313	375	663	421	156	292	178	159	103	99	663	yes	yes
III	1163990	1165874	+	SPCC4B3.06c	-0.968199	4.65951	1.2998e-09	2.1067e-08	0.2652	4.65951	0.000442529	0.00210269	2.1067e-08	4.61894	-14.5679	8.88612	1.16399	717	1421	991	1674	2595	2053	2263	1376	1274	2595		yes
III	1168934	1173282	-	nte1-antisense-1	0.757816	5.22752	3.39966e-13	3.3604e-11	0.328799	5.22752	3.03891e-08	2.09089e-06	3.3604e-11	11.3151	27.4833	12.4686	1.16893	2991	4990	3300	1956	3029	2242	2456	1467	1446	4990		yes
III	1189433	1191497	+	SPCC550.03c-antisense-1	0.933117	5.12804	5.27145e-12	2.62622e-10	0.214625	5.12804	0.000355529	0.00176332	2.62622e-10	4.73755	22.3144	11.2781	1.18943	3159	4926	3286	1600	2518	1856	2213	1259	1333	4926		yes
III	1196729	1199999	+	SPCC550.07	0.608486	4.58907	1.54585e-10	3.67756e-09	0.264293	4.58907	7.20853e-06	9.36842e-05	3.67756e-09	7.05492	17.2074	9.81083	1.19673	1747	2890	2032	1293	1896	1348	1600	986	939	2890		yes
III	1204315	1206695	+	atd3	0.655953	4.45268	4.94044e-10	9.39622e-09	0.178877	4.45268	0.00148101	0.00543014	9.39622e-09	3.97901	15.7179	9.30623	1.20431	1711	2835	1852	1041	1669	1257	1486	906	876	2835		yes
III	1204934	1206655	-	atd3-antisense-1	0.965842	4.03606	3.88951e-13	3.63954e-11	0.0757083	4.03606	0.0810278	0.142341	3.63954e-11	1.88658	27.2046	12.4101	1.20493	1491	2409	1697	701	1128	782	1056	624	630	2409		yes
III	1206747	1206819	-	SPCTRNAVAL.11	0.313994	-5.57114	0.654096	0.707093	1.66801	-5.57114	0.0197367	0.044866	0.044866	2.64562	0.458257	0.184358	1.20675	0	1	1	1	2	3	0	1	0	3	yes
III	1224631	1225817	+	rec11-antisense-1	0.703074	2.71822	5.31654e-07	3.1223e-06	0.286778	2.71822	0.00485641	0.0141186	3.1223e-06	3.36639	8.90354	6.27437	1.22463	559	914	577	328	551	449	502	248	267	914		yes
III	1241936	1244247	+	rgf3-antisense-1	1.79495	0.729984	8.68977e-08	6.78717e-07	0.263848	0.729984	0.222112	0.322596	6.78717e-07	1.28031	10.3768	7.06099	1.24194	177	411	239	71	111	63	100	46	45	411		yes
III	1263755	1264380	+	SPNCRNA.1182	0.506745	1.05255	0.000529228	0.00129277	0.874152	1.05255	1.98693e-06	3.53202e-05	3.53202e-05	7.93253	4.52267	3.27636	1.26375	150	231	159	165	262	175	141	72	94	262	yes
III	1286213	1287739	-	SPCC1322.02-antisense-1	1.02398	1.88499	1.14758e-08	1.23523e-07	0.313316	1.88499	0.00482918	0.0140511	1.23523e-07	3.36927	12.246	7.94022	1.28621	362	563	350	183	268	220	241	131	132	563		yes
III	1354634	1354743	+	SPNCRNA.490	1.39997	-2.9263	0.019293	0.0325398	-0.0788636	-2.9263	0.900414	0.926612	0.0325398	-0.127526	2.65744	1.7146	1.35463	13	23	19	2	7	9	4	5	8	23		yes
III	1358647	1360719	+	ctp1-antisense-1	0.692776	2.79516	7.93444e-07	4.40189e-06	0.187805	2.79516	0.0523234	0.0990841	4.40189e-06	2.12871	8.60023	6.10048	1.35865	566	798	610	332	510	358	474	263	248	798		yes
III	1371577	1372674	+	SPNCRNA.1190	-0.686504	2.79176	3.17219e-07	2.02755e-06	-0.314373	2.79176	0.000692328	0.00297172	2.02755e-06	-4.37917	-9.30622	6.49864	1.37158	279	452	320	324	499	352	593	384	387	593		yes
III	1396887	1400821	+	wtf11	1.02131	4.44062	6.8459e-11	1.91413e-09	0.0647149	4.44062	0.32103	0.434592	1.91413e-09	1.03039	18.3276	10.1646	1.39689	2158	3442	2114	983	1420	1019	1453	804	803	3442		yes
III	1407001	1407850	-	SPNCRNA.1193	-0.682046	1.13236	0.000147714	0.000415161	-0.280447	1.13236	0.0439892	0.0863085	0.000415161	-2.2226	-5.22357	3.83058	1.407	101	140	92	125	150	106	189	114	127	189		yes
III	1421592	1424955	+	tti1-antisense-1	0.776537	5.32057	9.18489e-11	2.42321e-09	0.131884	5.32057	0.0137877	0.0334439	2.42321e-09	2.83123	17.9158	10.0369	1.42159	3460	5224	3649	1858	2803	2166	2662	1489	1672	5224		yes
III	1426432	1426937	+	SPNCRNA.493	-1.42422	-0.697949	9.02687e-05	0.000267382	-0.469416	-0.697949	0.0574518	0.10729	0.000267382	-2.07765	-5.50402	4.04446	1.42643	18	37	14	42	41	31	60	36	51	60		yes
III	1461159	1462461	+	ynd1-antisense-1	0.914412	3.48997	1.37854e-08	1.45264e-07	0.442349	3.48997	0.000105367	0.000685326	1.45264e-07	5.41529	12.066	7.86058	1.46116	980	1434	1018	608	896	633	663	402	402	1434		yes
III	1475034	1475116	+	SPCTRNALYS.12	-0.102364	-1.45617	0.683804	0.73311	0.599332	-1.45617	0.0223479	0.0496072	0.0496072	2.58092	-0.416249	0.165068	1.47503	18	29	18	23	40	29	25	14	17	40	yes
III	1482007	1482817	+	SPCC188.05	-0.815194	-0.40824	0.00137696	0.00303884	-0.0213253	-0.40824	0.910749	0.933904	0.00303884	-0.114225	-4.01701	2.86108	1.48201	30	37	36	51	68	37	75	38	34	75		yes
III	1504862	1506851	+	spn6	1.36761	4.57912	7.56437e-15	2.30812e-12	0.992584	4.57912	9.36992e-13	9.39401e-10	2.30812e-12	25.4501	36.6184	14.1212	1.50486	2353	3757	2559	1528	2446	1806	1233	745	730	3757	yes	yes
III	1514062	1514343	+	prl51	1.04688	-1.45579	0.00281296	0.00574545	-0.590308	-1.45579	0.124254	0.201249	0.00574545	-1.6398	3.64679	2.55084	1.51406	38	62	56	16	25	6	23	21	16	62		yes
III	1532126	1532753	+	cuf2	2.04952	1.28521	3.11082e-10	6.40226e-09	1.33903	1.28521	1.40973e-07	5.42196e-06	6.40226e-09	9.96617	16.2962	9.50713	1.53213	259	534	365	174	247	186	101	60	62	534	yes	yes
III	1545574	1549995	+	rec7-antisense-1	0.613107	1.75638	0.000102751	0.000300086	0.0564698	1.75638	0.657885	0.763403	0.000300086	0.452853	5.42967	3.98821	1.54557	214	447	289	158	227	169	240	141	118	447		yes
III	1559743	1561240	+	SPNCRNA.1205	-1.67754	-4.25283	0.0185085	0.0313524	-0.734425	-4.25283	0.221319	0.321577	0.0313524	-1.28263	-2.67899	1.73263	1.55974	0	5	2	1	5	4	5	6	4	6		yes
III	1565774	1570757	-	nup211-antisense-1	1.19315	6.26937	2.42787e-13	2.88793e-11	0.186278	6.26937	0.000926921	0.00374231	2.88793e-11	4.22463	28.1925	12.6148	1.56577	8315	12834	8412	3409	5433	3912	4805	2843	2798	12834		yes
III	1587624	1587880	-	SPNCRNA.1207	0.875911	-3.00725	0.023955	0.0395754	1.17544	-3.00725	0.00434108	0.0128873	0.0128873	3.42388	2.54464	1.6206	1.58762	14	13	9	9	18	11	6	3	6	18	yes	yes
III	1594598	1595339	+	SPCC13B11.03c-antisense-1	-0.840607	1.65953	4.97532e-07	2.96912e-06	-0.247001	1.65953	0.0139837	0.0338289	2.96912e-06	-2.82395	-8.95453	6.30318	1.5946	117	198	143	171	243	183	303	196	164	303		yes
III	1601457	1602924	+	SPCC777.03c-antisense-1	2.24294	2.15002	6.85577e-12	3.22912e-10	0.240146	2.15002	0.0775121	0.137195	3.22912e-10	1.91156	21.871	11.1639	1.60146	777	1271	812	157	278	181	241	140	108	1271		yes
III	1606589	1608068	+	SPCC777.06c-antisense-1	0.631462	4.23994	4.01594e-09	5.25819e-08	-0.0129275	4.23994	0.808656	0.879309	5.25819e-08	-0.246985	13.3217	8.39621	1.60659	1510	2556	1699	895	1377	914	1413	763	825	2556		yes
III	1647025	1649005	+	SPCC663.08c-antisense-1	0.654399	3.14625	2.91453e-07	1.88171e-06	0.0727973	3.14625	0.362575	0.479019	1.88171e-06	0.942522	9.37355	6.53543	1.64702	707	1108	803	396	654	462	642	379	324	1108		yes
III	1647689	1648808	-	SPCC663.08c	-0.593776	5.1189	7.94037e-09	9.19569e-08	-0.564587	5.1189	1.99969e-08	1.67069e-06	9.19569e-08	-11.7076	-12.6145	8.10016	1.64769	1610	2487	1655	1390	2016	1659	3081	1937	1961	3081		yes
III	1650949	1652838	-	SPCC663.10-antisense-1	0.81728	2.55991	7.99022e-08	6.32191e-07	-0.0394775	2.55991	0.667685	0.772344	6.32191e-07	-0.43894	10.4494	7.09744	1.65095	528	831	582	242	406	278	393	279	219	831		yes
III	1657631	1659783	-	trp663	1.34981	1.19089	2.60706e-07	1.71475e-06	0.794192	1.19089	0.000173792	0.00101302	1.71475e-06	5.1323	9.46272	6.58385	1.65763	193	348	258	114	231	128	101	82	70	348	yes	yes
III	1671883	1674238	-	SPCC417.03-antisense-1	0.778147	4.00539	2.02596e-09	2.9683e-08	0.0633656	4.00539	0.320539	0.434191	2.9683e-08	1.03148	14.0658	8.69337	1.67188	1239	2383	1509	720	1121	844	1112	664	624	2383		yes
III	1672003	1672332	+	SPCC417.03	0.627356	-0.713065	0.00261836	0.00538717	-0.36011	-0.713065	0.0931747	0.159404	0.00538717	-1.80723	3.68373	2.58197	1.672	63	78	61	27	31	29	53	25	27	78		yes
III	1674603	1675220	+	SPNCRNA.1216	0.685854	3.30928	6.11907e-08	5.04281e-07	0.260645	3.30928	0.00224503	0.00751533	5.04281e-07	3.76314	10.6828	7.21331	1.6746	783	1325	874	503	820	594	678	379	437	1325		yes
III	1676911	1679347	+	mug27-antisense-1	1.23096	-1.20358	0.000156219	0.000436792	0.443597	-1.20358	0.113278	0.187231	0.000436792	1.69422	5.19208	3.80626	1.67691	36	79	56	26	33	25	33	13	13	79		yes
III	1677093	1679436	-	mug27	0.563463	1.65846	0.00017502	0.000481682	0.850225	1.65846	2.38122e-06	4.05616e-05	4.05616e-05	7.8052	5.12837	3.75691	1.67709	200	336	200	192	332	251	184	128	91	336	yes
III	1697661	1701831	-	SPCC417.11c	0.612265	6.15764	1.09062e-12	8.31954e-11	0.305606	6.15764	1.15123e-08	1.18499e-06	8.31954e-11	12.2429	25.1584	11.9623	1.69766	5078	8660	5830	3676	5774	4196	4800	2783	2728	8660		yes
III	1699486	1701487	+	SPCC417.12	1.42581	2.90148	2.01103e-12	1.23802e-10	0.49998	2.90148	3.57397e-06	5.50047e-05	1.23802e-10	7.52451	24.015	11.6966	1.69949	771	1250	887	372	518	432	380	242	250	1250		yes
III	1704099	1705906	+	SPNCRNA.1218	-0.393228	0.516919	0.00528472	0.0101639	-0.626589	0.516919	0.000260962	0.00138529	0.00138529	-4.90675	-3.32309	2.27698	1.7041	77	133	76	59	89	61	139	92	72	139	yes
III	1705006	1706081	-	SPNCRNA.1219	0.645087	-0.872611	0.00593945	0.0112932	0.523423	-0.872611	0.0238032	0.0521871	0.0112932	2.54797	3.26328	2.22625	1.70501	29	59	46	24	45	37	26	22	20	59		yes
III	1723393	1726164	+	inv1	0.604876	5.27915	1.86966e-07	1.29529e-06	0.161416	5.27915	0.028536	0.0604667	1.29529e-06	2.45283	9.73247	6.72824	1.72339	3071	4545	3095	2006	2639	2156	2588	1465	1636	4545		yes
III	1726098	1727277	+	SPNCRNA.1224	1.15575	1.74353	9.24919e-09	1.04221e-07	0.715676	1.74353	5.7321e-06	7.9345e-05	1.04221e-07	7.20624	12.4607	8.0339	1.7261	283	449	331	175	275	227	177	97	110	449	yes	yes
III	1736500	1738318	-	dao1	-0.701451	5.21427	7.77415e-11	2.13121e-09	0.0977339	5.21427	0.0171821	0.0400611	2.13121e-09	2.71753	-18.1484	10.1093	1.7365	1341	2301	1725	2218	3369	2470	3132	1939	1944	3369		yes
III	1741202	1745250	-	SPCC1450.09c	0.901947	5.52519	1.55108e-13	2.1771e-11	0.343213	5.52519	7.53826e-08	3.69954e-06	2.1771e-11	10.5	29.1639	12.8094	1.7412	3720	6120	4411	2320	3437	2598	2827	1652	1675	6120		yes
III	1757320	1758409	-	SPCC1450.13c	-0.725944	6.27268	1.63911e-12	1.06555e-10	0.107418	6.27268	0.00217399	0.00734926	1.06555e-10	3.77976	-24.3914	11.7854	1.75732	3049	4801	3240	4701	7137	5237	6875	3898	4049	7137		yes
III	1765433	1769380	-	ste6-antisense-1	0.643893	5.50187	8.62707e-11	2.29336e-09	0.318595	5.50187	8.49213e-07	1.88865e-05	2.29336e-09	8.54952	18.0029	10.0641	1.76543	3249	5674	3681	2366	3681	2615	3005	1668	1812	5674		yes
III	1765913	1768971	+	ste6	0.973412	4.96299	4.40865e-13	4.01816e-11	0.0508252	4.96299	0.226844	0.328653	4.01816e-11	1.26655	26.9476	12.3557	1.76591	2902	4681	3157	1380	1993	1516	2000	1211	1196	4681		yes
III	1791386	1792600	+	SPCC1442.13c-antisense-1	0.58967	2.62921	4.00737e-07	2.48443e-06	-0.0193428	2.62921	0.793178	0.877718	2.48443e-06	-0.267462	9.12234	6.39714	1.79139	505	729	551	274	435	301	422	263	270	729		yes
III	1802086	1804181	+	SPCC285.05	0.718025	4.49559	5.69979e-11	1.67673e-09	0.383876	4.49559	2.80891e-07	9.04264e-06	1.67673e-09	9.403	18.5887	10.2441	1.80209	1744	2807	1885	1176	1845	1388	1497	847	815	2807		yes
III	1839578	1840266	+	SPNCRNA.504	1.2788	-3.77585	0.0410829	0.0640852	2.59147	-3.77585	0.000250535	0.00134397	0.00134397	4.92921	2.25931	1.38634	1.83958	3	9	6	7	22	12	1	4	1	22	yes
III	1844639	1844710	+	SPCTRNAHIS.04	1.32249	-5.36741	0.0347509	0.0550523	1.93788	-5.36741	0.00353025	0.0108998	0.0108998	3.52997	2.34863	1.45903	1.84464	1	2	3	2	3	3	1	0	0	3	yes
III	1866916	1871663	-	meu10	0.967359	3.38386	6.08183e-11	1.75647e-09	-0.227386	3.38386	0.00279931	0.00898699	1.75647e-09	-3.64929	18.4958	10.216	1.86692	1004	1705	1160	388	609	461	708	432	453	1705		yes
III	1867057	1868077	+	SPNCRNA.1237	0.524044	0.425754	0.000592974	0.00143007	-0.622848	0.425754	0.000764201	0.00321351	0.00143007	-4.32672	4.46177	3.22696	1.86706	117	195	137	49	64	62	112	68	71	195	yes
III	1868057	1869906	+	meu10-antisense-1	0.725804	0.772348	0.000222176	0.000593089	-0.518058	0.772348	0.0122777	0.0303612	0.000593089	-2.89095	4.99558	3.6533	1.86806	165	312	160	54	94	83	151	81	76	312		yes
III	1878672	1879198	-	ssp1-antisense-1	0.932813	-1.36492	0.00342897	0.00688147	0.037213	-1.36492	0.902429	0.927956	0.00688147	0.124931	3.54493	2.46484	1.87867	48	55	32	15	21	26	29	12	15	55		yes
III	1932092	1933051	+	SPNCRNA.506	1.24684	-1.25457	2.83612e-05	9.57379e-05	-0.000850215	-1.25457	0.997179	0.997606	9.57379e-05	-0.00360174	6.18937	4.54728	1.93209	36	72	55	15	25	18	25	14	15	72		yes
III	1933436	1935331	+	SPNCRNA.1243	1.4031	1.68367	1.70369e-10	3.88198e-09	0.162057	1.68367	0.116092	0.191252	3.88198e-09	1.67984	17.078	9.76861	1.93344	371	625	409	146	210	156	211	118	100	625		yes
III	1935379	1936429	-	SPNCRNA.1244	0.995602	1.00808	5.23708e-08	4.40693e-07	-0.292428	1.00808	0.0216088	0.0483271	4.40693e-07	-2.59846	10.8208	7.28091	1.93538	193	331	223	83	114	68	137	80	84	331		yes
III	1938950	1940302	-	rpl2702-antisense-1	0.25708	0.424028	0.0864105	0.124345	0.60243	0.424028	0.000643255	0.00280121	0.00280121	4.41832	1.85019	1.06343	1.93895	75	121	79	84	118	100	73	56	57	121	yes
III	1952103	1953433	+	SPNCRNA.1246	0.730343	1.98497	4.25799e-07	2.63051e-06	0.41201	1.98497	0.000313569	0.00160513	2.63051e-06	4.80603	9.07505	6.3708	1.9521	324	495	322	230	323	236	272	132	151	495		yes
III	1955420	1955959	-	SPCC18.03-antisense-1	1.28841	1.82521	7.50916e-07	4.19914e-06	0.859616	1.82521	0.000105358	0.000685326	4.19914e-06	5.41534	8.64151	6.12441	1.95542	376	592	305	192	344	275	193	105	117	592	yes	yes
III	1967055	1967807	-	SPNCRNA.1248	0.721194	-0.0225488	0.00117071	0.00264011	-0.0116347	-0.0225488	0.954281	0.967072	0.00264011	-0.0584121	4.10188	2.93155	1.96705	87	134	85	40	78	42	86	31	36	134		yes
III	2011026	2012559	+	SPNCRNA.511	0.631165	1.77776	3.07875e-05	0.000102987	-0.115361	1.77776	0.345574	0.460223	0.000102987	-0.977564	6.13948	4.51163	2.01103	261	386	308	139	214	138	202	149	147	386		yes
III	2019973	2021941	+	wtf20	0.616261	3.35465	5.16406e-07	3.05319e-06	0.0786291	3.35465	0.318604	0.432506	3.05319e-06	1.03577	8.92588	6.28701	2.01997	773	1213	839	441	729	512	730	397	364	1213		yes
III	2022833	2023261	-	SPNCRNA.1255	-0.407231	2.28782	0.000893054	0.00205963	0.924697	2.28782	3.33142e-08	2.21476e-06	2.21476e-06	11.2304	-4.24427	3.04912	2.02283	222	339	215	476	697	512	361	221	247	697	yes
III	2041789	2044397	-	SPCC1739.08c	-0.311792	4.04219	0.00207825	0.00436421	-0.722724	4.04219	1.8391e-06	3.33509e-05	3.33509e-05	-7.98734	-3.80306	2.6823	2.04179	1123	1587	969	632	951	797	1599	991	1071	1599	yes
III	2044977	2046024	+	SPNCRNA.549	1.37237	-2.20415	0.000861133	0.00199322	0.886739	-2.20415	0.0219098	0.0489224	0.00199322	2.59125	4.2635	3.06493	2.04498	19	35	20	11	18	16	8	6	8	35	yes	yes
III	2084111	2085030	-	SPNCRNA.1258	0.748682	0.454663	8.28729e-05	0.000247807	0.348026	0.454663	0.0318444	0.0661979	0.000247807	2.39493	5.55333	4.08159	2.08411	99	179	126	64	102	100	84	51	58	179		yes
III	2085698	2086538	-	SPNCRNA.1259	0.821683	1.59465	3.09041e-06	1.41478e-05	0.289437	1.59465	0.0286142	0.0606141	1.41478e-05	2.45139	7.62422	5.50998	2.0857	267	428	236	157	233	162	192	125	105	428		yes
III	2107549	2108268	-	SPNCRNA.1262	0.702411	1.06263	2.59163e-05	8.86789e-05	0.372007	1.06263	0.00839957	0.0222866	8.86789e-05	3.0858	6.24441	4.58643	2.10755	192	268	175	123	176	135	134	90	89	268		yes
III	2111240	2113660	-	SPCC576.17c	-1.04708	3.52836	1.3666e-12	9.56937e-11	-0.636115	3.52836	5.4557e-10	1.27627e-07	9.56937e-11	-15.5963	-24.7309	11.8644	2.11124	435	744	516	532	806	607	1291	780	752	1291	yes	yes
III	2117021	2118767	+	pku70-antisense-1	0.642187	4.55035	5.44677e-11	1.64537e-09	-0.17233	4.55035	0.00060273	0.00265368	1.64537e-09	-4.45305	18.6539	10.2639	2.11702	2013	3225	2174	975	1545	1121	1790	986	1057	3225		yes
III	2149317	2150908	-	mug55	0.906237	1.72718	6.87019e-08	5.58044e-07	0.176551	1.72718	0.088728	0.153297	5.58044e-07	1.83514	10.581	7.16303	2.14932	260	469	360	155	243	167	225	118	124	469		yes
III	2186723	2187154	-	mug128	0.0723995	-0.423668	0.708535	0.755469	0.818974	-0.423668	0.000445173	0.00211096	0.00211096	4.61573	0.381867	0.149639	2.18672	32	60	55	59	90	62	46	31	34	90	yes
III	2193527	2195545	-	psi1	0.654485	6.66552	1.0064e-05	3.9114e-05	-0.00997011	6.66552	0.919955	0.941144	3.9114e-05	-0.102396	6.83806	4.99723	2.19353	9028	14393	7890	4977	6794	5025	7201	4295	4322	14393		yes
III	2204097	2205588	-	ckk2-antisense-1	1.34599	3.29946	1.72535e-11	6.87984e-10	-0.0110861	3.29946	0.889904	0.91891	6.87984e-10	-0.141076	20.3788	10.7631	2.2041	1065	1798	1132	367	556	420	598	324	343	1798		yes
III	2211103	2211623	-	SPCC1919.04-antisense-1	0.670249	1.74789	8.67908e-06	3.43541e-05	0.0730283	1.74789	0.509382	0.624427	3.43541e-05	0.677845	6.93377	5.06153	2.2111	292	415	285	142	225	200	229	131	141	415		yes
III	2212663	2214470	-	SPCC1919.05-antisense-1	1.47954	3.79495	6.84151e-14	1.26352e-11	0.354275	3.79495	1.64238e-05	0.000172033	1.26352e-11	6.52693	31.0232	13.1648	2.21266	1549	2436	1602	606	933	671	722	435	456	2436		yes
III	2217816	2220401	-	wtf25	-0.745089	3.07101	6.31402e-10	1.1362e-08	-0.366328	3.07101	2.40102e-06	4.07041e-05	1.1362e-08	-7.79941	-15.4188	9.19969	2.21782	354	571	378	391	624	448	818	479	464	818		yes
III	2230868	2231410	+	SPNCRNA.513	-0.763355	0.595669	0.000724976	0.0017062	-0.190643	0.595669	0.267919	0.375525	0.0017062	-1.15579	-4.35468	3.13968	2.23087	59	107	58	65	136	88	145	63	102	145		yes
III	2231665	2233381	+	mug137	0.803508	2.70469	2.31811e-08	2.2658e-07	-0.220322	2.70469	0.018212	0.041988	2.2658e-07	-2.68737	11.5678	7.63487	2.23166	552	952	663	231	408	282	462	258	280	952		yes
III	2243952	2245575	-	pep3-antisense-1	0.782917	3.65865	1.29046e-09	2.09639e-08	-0.0440174	3.65865	0.482643	0.599609	2.09639e-08	-0.72206	14.5762	8.88926	2.24395	1086	1777	1219	508	851	630	903	517	494	1777		yes
III	2275648	2277744	+	SPNCRNA.516	-0.632485	-0.954586	0.0208865	0.0349502	-0.0843851	-0.954586	0.717125	0.814893	0.0349502	-0.370038	-2.61617	1.68013	2.27565	14	45	25	31	41	30	50	33	20	50		yes
III	2280653	2284409	-	opt3-antisense-1	0.632501	5.16659	4.70923e-11	1.48871e-09	0.0861719	5.16659	0.0317508	0.0661412	1.48871e-09	2.39649	18.8644	10.3271	2.28065	2731	4537	3144	1703	2610	1846	2555	1456	1413	4537		yes
III	2286843	2289468	+	SPCC965.04c-antisense-1	0.726797	4.26073	6.58703e-10	1.17928e-08	0.437479	4.26073	6.26007e-07	1.52546e-05	1.17928e-08	8.77886	15.3677	9.18131	2.28684	1549	2334	1756	1077	1674	1240	1269	730	752	2334		yes
III	2294617	2296383	-	gst2	-1.08756	7.72741	2.83315e-13	3.19703e-11	-0.804541	7.72741	1.47964e-11	8.65343e-09	3.19703e-11	-20.6203	-27.8651	12.5477	2.29462	8430	13258	8597	8805	12839	10053	23280	13949	14412	23280	yes	yes
III	2297046	2298355	+	alr1-antisense-1	0.683502	1.95779	6.47537e-06	2.67161e-05	0.45397	1.95779	0.000576547	0.00256242	2.67161e-05	4.47679	7.1255	5.18874	2.29705	292	469	308	208	351	229	234	178	128	469		yes
III	2297387	2300443	-	alr1	0.623616	3.60367	4.60468e-08	3.94093e-07	-0.0927078	3.60367	0.171225	0.26197	3.94093e-07	-1.44559	10.9361	7.3368	2.29739	945	1603	1063	525	781	589	830	547	510	1603		yes
III	2308782	2311926	-	SPNCRNA.1285	0.643525	2.00433	1.35262e-07	9.83696e-07	-0.0582854	2.00433	0.436473	0.553618	9.83696e-07	-0.802078	10.0008	6.86883	2.30878	310	568	367	186	270	203	298	178	165	568		yes
III	2314400	2317255	-	SPNCRNA.1286	0.71468	4.17226	5.89055e-10	1.08219e-08	0.319371	4.17226	1.75587e-05	0.000181483	1.08219e-08	6.48512	15.5029	9.22984	2.3144	1460	2174	1581	949	1402	1075	1172	680	712	2174		yes
III	2319056	2320085	-	SPNCRNA.1287	-0.637651	5.75017	3.65749e-09	4.84307e-08	0.515383	5.75017	1.83051e-08	1.56665e-06	4.84307e-08	11.792	-13.4213	8.43682	2.31906	2190	3378	2140	4103	6043	4610	4307	2571	2754	6043		yes
III	2320320	2324320	-	Tf2-13	-0.332888	1.18613	0.147106	0.20027	6.48976	1.18613	1.32464e-15	4.64817e-12	4.64817e-12	41.7362	-1.53869	0.832369	2.32032	44	56	36	3821	5361	4124	73	34	32	5361	yes
III	2324779	2325802	-	arz1-antisense-1	1.18014	-0.123678	2.95856e-06	1.3642e-05	0.549476	-0.123678	0.00628026	0.0175527	1.3642e-05	3.23471	7.6543	5.52892	2.32478	88	124	89	37	80	52	48	27	31	124		yes
III	2331324	2332742	+	ubp12-antisense-1	1.11897	3.2817	1.6147e-11	6.59367e-10	0.649331	3.2817	3.81325e-08	2.38941e-06	6.59367e-10	11.1068	20.4826	10.7919	2.33132	907	1433	919	557	843	629	575	309	325	1433	yes	yes
III	2354974	2358570	-	ecl1	-0.386966	6.90148	4.44727e-05	0.000141997	0.664578	6.90148	9.99185e-08	4.45425e-06	4.45425e-06	10.257	-5.91845	4.35191	2.35497	5189	8552	5470	10135	13148	10620	8960	5137	6026	13148	yes
III	2367506	2368757	+	SPCC70.08c-antisense-1	0.768061	3.25931	1.05396e-07	7.98188e-07	-0.0463532	3.25931	0.596221	0.707281	7.98188e-07	-0.542713	10.2114	6.97718	2.36751	829	1304	843	462	599	404	661	385	362	1304		yes
III	2422707	2423873	+	SPNCRNA.1297	1.26986	2.66245	1.5303e-10	3.65295e-09	0.296842	2.66245	0.00346017	0.0107096	3.65295e-09	3.54027	17.2209	9.81522	2.42271	677	1164	703	308	481	327	385	232	230	1164		yes
III	2427078	2427622	-	SPCC569.04	1.87477	0.597892	2.78028e-08	2.63676e-07	0.71087	0.597892	0.00216466	0.00732125	2.63676e-07	3.78199	11.3976	7.55591	2.42708	177	253	166	52	106	72	50	35	46	253	yes	yes
III	2429987	2431575	-	SPCC569.03	-0.792145	4.15875	7.98394e-11	2.17267e-09	-0.5178	4.15875	1.54628e-08	1.39126e-06	2.17267e-09	-11.9544	-18.111	10.0978	2.42999	868	1362	1021	946	1392	1057	2022	1244	1269	2022		yes
III	2432505	2433520	+	SPCC569.02c	1.09023	0.339146	2.00829e-05	7.06475e-05	-0.00201903	0.339146	0.992093	0.995071	7.06475e-05	-0.0100958	6.40151	4.69717	2.4325	108	203	155	38	81	72	95	37	46	203		yes
III	2443248	2443412	+	SPRRNA.52	-1.89476	-1.84657	0.000102653	0.000299926	0.595753	-1.84657	0.0314403	0.0656886	0.000253162	2.40169	-5.43021	3.98863	2.44325	5	26	7	41	70	52	58	22	23	70		yes
III	2443713	2447197	+	SPRRNA.49	0.000216011	-0.684014	0.999147	0.999147	0.774289	-0.684014	0.00096452	0.00385259	0.00385259	4.20368	0.00108899	0.00037056	2.44371	28	57	41	51	71	64	42	33	26	71	yes
III	2448764	2449506	+	SPNCRNA.1299	-4.00441	-1.95348	2.26798e-06	1.08203e-05	-0.0728592	-1.95348	0.78028	0.866768	1.08203e-05	-0.284617	-7.83934	5.64436	2.44876	2	10	7	65	119	62	124	74	46	124		yes
III	2451883	2452883	+	SPRRNA.45	1.10271	-5.60843	0.0514641	0.0786189	2.44704	-5.60843	0.000196111	0.00111082	0.00111082	5.06488	2.13771	1.2885	2.45188	2	1	2	3	5	4	1	0	0	5	yes
MTR	3354	3753	-	mat2-Pc	-9.21386	1.2995	1.58387e-09	2.47014e-08	0.342356	1.2995	0.00118286	0.00452633	2.47014e-08	4.09647	-14.3424	8.80028	0.003354	2	0	2	675	1116	840	857	554	523	1116		yes
MTR	3861	4368	+	mat2-Pi	-5.17266	-3.08385	3.66819e-08	3.29013e-07	0.191785	-3.08385	0.442126	0.559339	3.29013e-07	0.792004	-11.1421	7.43555	0.003861	0	0	0	15	24	14	16	15	12	24		yes
MTR	15856	16401	+	mat3-Mc	1.74844	-6.51765	0.0114774	0.0203097	-0.110575	-6.51765	0.874215	0.909431	0.0203097	-0.161357	2.92561	1.94016	0.015856	1	1	4	0	0	0	0	0	0	4		yes
AB325691	1479	3197	-	SPBC460.01c	1.01562	4.84576	2.20423e-11	8.11663e-10	-0.440848	4.84576	4.99455e-06	7.16804e-05	8.11663e-10	-7.29814	19.9992	10.6567	0.001479	2931	5120	3495	1031	1457	1133	2114	1196	1284	5120		yes
AB325691	14073	15248	-	SPBC460.04c	0.933476	3.39088	1.48152e-09	2.33123e-08	-0.283846	3.39088	0.0027751	0.00891786	2.33123e-08	-3.65377	14.4183	8.82929	0.014073	1094	1564	1083	374	570	444	707	454	417	1564		yes
AB325691	16470	18062	+	SPBC460.05	1.14742	4.63717	1.33331e-10	3.29479e-09	0.104842	4.63717	0.180008	0.27285	3.29479e-09	1.41441	17.406	9.87507	0.01647	2547	4150	3010	1238	1584	1251	1570	972	990	4150		yes
MT	1	2822	+	21S_rRNA	0.638785	6.541	0.0132016	0.0230641	0.0729675	6.541	0.754982	0.84663	0.0230641	0.318532	2.85361	1.87937	1e-06	5180	17416	7618	4068	6985	4847	8563	3448	2931	17416		yes
MT	3131	4552	+	15S_rRNA	0.808166	5.52627	0.0264623	0.0432593	0.134765	5.52627	0.702575	0.802649	0.0432593	0.390107	2.49249	1.57737	0.003131	2442	10401	3942	2173	3468	2356	4724	1587	1167	10401		yes

## Sheet: Antisense gene analysis
gene	anti	chr	_start	end	strand	logFC_Set2D	AveExpr	PValue_Set2D	adjPVal_Set2D	logFC_G34R	PValue_G34R	adjPVal_G34R	rowmin_adjPval	rowmin	rowmax	t_G34R	t_Set2D	score_Set2D	start_MB	significant_G34R	significant_Set2D
SPAC11D3.14c-antisense-1	1	I	131203	135541	+	1.03375	5.51137	1.69501e-14	4.24841e-12	0.207473	1.9713e-05	0.000196514	4.24841e-12	0.19995	1.03375	6.41305	34.4623	13.7708	0.131203		yes
SPAC144.01-antisense-1	1	I	4650598	4651189	+	0.60103	-0.3011	0.017667	0.0300939	0.639587	0.0146497	0.0351612	0.0300939	0.20311	0.639587	2.79995	2.70312	1.75284	4.6506	yes	yes
put4-antisense-1	1	I	5492628	5494800	-	1.86033	3.04759	2.04599e-13	2.69114e-11	-0.00121035	0.988193	0.992009	2.69114e-11	-0.00121035	1.86033	-0.0150766	28.5597	12.6891	5.49263		yes
SPCC663.10-antisense-1	1	III	1650949	1652838	-	0.81728	2.55991	7.99022e-08	6.32191e-07	-0.0394775	0.667685	0.772344	6.32191e-07	-0.0411361	0.81728	-0.43894	10.4494	7.09744	1.65095		yes
SPCC1442.13c-antisense-1	1	III	1791386	1792600	+	0.58967	2.62921	4.00737e-07	2.48443e-06	-0.0193428	0.793178	0.877718	2.48443e-06	-0.0193428	0.58967	-0.267462	9.12234	6.39714	1.79139		yes
vps13a-antisense-2	1	II	3792303	3793962	+	0.768921	2.63446	4.09854e-08	3.58201e-07	-0.132585	0.12257	0.199333	3.58201e-07	-0.132585	0.768921	-1.64786	11.0412	7.38737	3.7923		yes
ptf2-antisense-1	1	II	4236633	4237762	-	0.952355	0.485956	1.45371e-05	5.33863e-05	0.0437812	0.796549	0.879309	5.33863e-05	0.0437812	0.952355	0.262992	6.60367	4.83752	4.23663		yes
atd2-antisense-1	1	I	5487525	5488928	+	0.992117	2.90463	2.84946e-09	3.9134e-08	0.249571	0.00841632	0.0223147	3.9134e-08	0.0977023	0.992117	3.08478	13.6905	8.54524	5.48752		yes
SPAC24B11.14-antisense-1	1	I	229270	230855	-	1.07975	2.62328	1.38387e-08	1.45389e-07	0.0711768	0.504099	0.619791	1.45389e-07	-0.0535669	1.07975	0.686469	12.0622	7.85891	0.22927		yes
pim1-antisense-1	1	II	2488718	2491866	+	0.859069	3.74721	3.5994e-11	1.19154e-09	0.271228	8.01009e-05	0.000556032	1.19154e-09	-0.208071	0.859069	5.57301	19.2591	10.4438	2.48872		yes
ppk3-antisense-1	1	II	1212519	1216202	+	0.676691	6.39839	1.37718e-12	9.56937e-11	0.294018	7.32575e-08	3.64625e-06	9.56937e-11	0.0762364	0.676691	10.5249	24.7164	11.861	1.21252		yes
SPBC1734.03-antisense-1	1	II	1063805	1066718	-	0.693042	4.95045	4.78329e-12	2.4503e-10	0.250489	3.02117e-06	4.81877e-05	2.4503e-10	0.0507757	0.693042	7.63984	22.4805	11.3203	1.0638		yes
SPAC1687.19c-antisense-1	1	I	938390	939912	+	1.07646	1.55001	2.74877e-08	2.6104e-07	-0.299258	0.0234327	0.0515197	2.6104e-07	-0.299258	1.07646	-2.55617	11.4082	7.56086	0.93839		yes
dbr1-antisense-1	1	I	1754924	1755748	+	1.41852	2.03261	1.36462e-09	2.17657e-08	0.594129	9.18362e-05	0.000614401	2.17657e-08	-0.0619462	1.41852	5.49411	14.5121	8.86499	1.75492	yes	yes
rpl2702-antisense-1	1	III	1938950	1940302	-	0.25708	0.424028	0.0864105	0.124345	0.60243	0.000643255	0.00280121	0.00280121	0.25708	0.60243	4.41832	1.85019	1.06343	1.93895	yes
SPAC16C9.02c-antisense-1	1	I	792378	794001	+	0.591636	1.10802	4.52208e-05	0.000144123	0.369562	0.00381739	0.0116278	0.000144123	0.369562	0.591636	3.48982	5.90852	4.34466	0.792378		yes
SPCC1919.05-antisense-1	1	III	2212663	2214470	-	1.47954	3.79495	6.84151e-14	1.26352e-11	0.354275	1.64238e-05	0.000172033	1.26352e-11	0.354275	1.47954	6.52693	31.0232	13.1648	2.21266		yes
arz1-antisense-1	1	III	2324779	2325802	-	1.18014	-0.123678	2.95856e-06	1.3642e-05	0.549476	0.00628026	0.0175527	1.3642e-05	0.48342	1.18014	3.23471	7.6543	5.52892	2.32478		yes
pvg3-antisense-1	1	II	2417501	2418682	+	0.958576	-0.594231	0.00121581	0.00272693	0.573952	0.0397832	0.0792543	0.00272693	-0.157714	0.958576	2.27653	4.08208	2.91513	2.4175		yes
SPCC1884.01-antisense-1	1	III	37658	39319	-	0.670517	5.28979	5.37619e-11	1.63334e-09	-0.787906	6.57648e-11	2.88461e-08	1.63334e-09	-0.787906	0.670517	-18.3845	18.6727	10.2695	0.037658	yes	yes
mcp3-antisense-1	1	I	5074150	5077557	+	0.791079	4.8135	1.97061e-11	7.68317e-10	0.104199	0.0296351	0.0625125	7.68317e-10	-0.0402509	0.791079	2.43291	20.172	10.7054	5.07415		yes
SPAC17G8.02-antisense-1	1	I	2344301	2345602	-	0.89395	1.66929	1.05222e-06	5.60282e-06	0.611283	0.00010508	0.000684724	5.60282e-06	0.341737	0.89395	5.41685	8.39089	5.97789	2.3443	yes	yes
SPCC18.03-antisense-1	1	III	1955420	1955959	-	1.28841	1.82521	7.50916e-07	4.19914e-06	0.859616	0.000105358	0.000685326	4.19914e-06	0.0556631	1.28841	5.41534	8.64151	6.12441	1.95542	yes	yes
ggc1-antisense-2	1	III	389072	389926	+	0.595005	2.68752	1.13277e-07	8.40354e-07	0.298843	0.000330877	0.00167539	8.40354e-07	0.212299	0.595005	4.7767	10.1502	6.94586	0.389072		yes
SPCC553.08c-antisense-1	1	III	289992	293300	-	0.809852	4.96025	5.71015e-11	1.67673e-09	0.289549	2.68894e-05	0.000244368	1.67673e-09	0.102266	0.809852	6.22188	18.5861	10.2434	0.289992		yes
ade3-antisense-1	1	I	1332337	1333254	+	1.03892	2.50195	1.06641e-07	8.06474e-07	0.507818	0.000463777	0.00218589	8.06474e-07	0.259553	1.03892	4.59365	10.2014	6.97208	1.33234		yes
mal1-antisense-1	1	II	154152	154516	-	1.26005	1.86057	2.04404e-10	4.49007e-09	0.0520102	0.567495	0.679755	4.49007e-09	0.0520102	1.26005	0.586153	16.8379	9.68951	0.154152		yes
ure2-antisense-1	1	I	4986628	4989780	+	0.711867	3.36574	5.58193e-09	6.82474e-08	0.209047	0.00377873	0.01152	6.82474e-08	0.209047	0.711867	3.49505	12.976	8.25322	4.98663		yes
SPCC417.03-antisense-1	1	III	1671883	1674238	-	0.778147	4.00539	2.02596e-09	2.9683e-08	0.0633656	0.320539	0.434191	2.9683e-08	-0.0169526	0.778147	1.03148	14.0658	8.69337	1.67188		yes
otu1-antisense-1	1	I	3072855	3073852	-	1.91551	0.924835	2.05771e-07	1.4034e-06	0.247676	0.320025	0.433829	1.4034e-06	0.247676	1.91551	1.03262	9.65411	6.68662	3.07285		yes
mis13-antisense-1	1	II	1154473	1155774	+	0.751211	1.6567	3.6019e-06	1.60598e-05	0.0681385	0.555806	0.669064	1.60598e-05	0.0681385	0.751211	0.604163	7.51919	5.44347	1.15447		yes
SPCC1672.03c-antisense-1	1	III	565548	568691	+	0.980379	4.17838	6.05572e-12	2.89109e-10	0.136715	0.0161167	0.038032	2.89109e-10	0.136715	0.980379	2.75065	22.0793	11.2178	0.565548		yes
mfs1-antisense-1	1	I	4472218	4473227	-	0.791402	2.40332	1.3652e-07	9.89769e-07	0.329365	0.00195301	0.00675849	9.89769e-07	0.219711	0.791402	3.83525	9.99301	6.8648	4.47222		yes
fta5-antisense-1	1	I	99046	101140	-	0.906946	3.36364	4.98811e-08	4.22275e-07	-0.00999942	0.918048	0.939877	4.22275e-07	-0.0463757	0.906946	-0.104846	10.8643	7.30206	0.099046		yes
fus1-antisense-1	1	I	4814239	4817443	+	0.86862	4.96294	1.38051e-10	3.35895e-09	0.338929	2.21784e-05	0.000212055	3.35895e-09	0.0474316	0.86862	6.34012	17.3591	9.85996	4.81424		yes
abc1-antisense-1	1	II	3001074	3003417	-	0.664802	3.47654	1.33912e-09	2.14775e-08	0.0705709	0.185766	0.280066	2.14775e-08	0.0705709	0.664802	1.39465	14.5337	8.87318	3.00107		yes
SPAC27F1.05c-antisense-1	1	I	4323522	4325624	+	0.780802	3.66312	2.3257e-10	5.03759e-09	-0.0270194	0.618491	0.727795	5.03759e-09	-0.0270194	0.780802	-0.509764	16.6697	9.63345	4.32352		yes
nop12-antisense-1	1	I	3508689	3509194	+	1.0413	1.57021	7.4055e-06	3.00806e-05	0.804041	0.000157777	0.000944774	3.00806e-05	0.178912	1.0413	5.1865	7.03725	5.13045	3.50869	yes	yes
seh1-antisense-1	1	I	2399478	2399860	-	1.18066	2.26184	4.61933e-11	1.4669e-09	0.485243	7.39295e-06	9.50251e-05	1.4669e-09	0.0107785	1.18066	7.03836	18.8925	10.3354	2.39948		yes
new12-antisense-1	1	I	5353770	5354310	+	-0.115292	0.30364	0.418382	0.500582	0.68366	0.000118229	0.000748852	0.000748852	-0.115292	0.68366	5.34961	-0.834899	0.378427	5.35377	yes
grx2-antisense-1	1	I	3731313	3732279	-	1.0837	-0.446871	0.000110467	0.000319958	0.539641	0.0277881	0.0592189	0.000319958	0.520532	1.0837	2.4668	5.38829	3.95677	3.73131		yes
arg4-antisense-1	1	II	4043158	4045767	+	1.1837	2.04842	1.34663e-09	2.15276e-08	0.0662473	0.49911	0.61557	2.15276e-08	0.0662473	1.1837	0.694664	14.5273	8.87075	4.04316		yes
cdc18-antisense-1	1	II	2217261	2218094	+	0.94736	-0.585253	0.000507386	0.00124461	-0.0855524	0.730128	0.825127	0.00124461	-0.0855524	0.94736	-0.352236	4.5453	3.29466	2.21726		yes
SPAC29A4.14c-antisense-1	1	I	5119094	5120381	-	1.01628	3.06115	2.86697e-10	6.03882e-09	0.369628	0.000102743	0.000671366	6.03882e-09	0.242084	1.01628	5.42972	16.4003	9.54258	5.11909		yes
top3-antisense-1	1	II	4234033	4236335	+	1.3484	2.81222	1.12977e-10	2.84185e-09	0.519201	3.27713e-05	0.000283238	2.84185e-09	0.16727	1.3484	6.10166	17.6309	9.94701	4.23403		yes
SPAC2H10.02c-antisense-1	1	I	5276193	5277245	+	2.19708	-0.00189247	2.2637e-09	3.24217e-08	0.649962	0.00350933	0.0108428	3.24217e-08	0.527812	2.19708	3.53302	13.9427	8.64518	5.27619	yes	yes
npr2-antisense-1	1	I	2495902	2496323	+	1.23578	-0.716164	6.90966e-06	2.82259e-05	0.335089	0.111213	0.184776	2.82259e-05	0.335089	1.23578	1.70497	7.08273	5.16054	2.4959		yes
pck1-antisense-1	1	I	2369680	2370799	+	1.3164	2.51432	5.88293e-12	2.82784e-10	0.667994	9.4362e-08	4.30021e-06	2.82784e-10	-0.045893	1.3164	10.3059	22.1282	11.2304	2.36968	yes	yes
ebp2-antisense-1	1	I	2012668	2013458	-	0.905323	0.923957	4.71717e-06	2.02107e-05	0.175541	0.228523	0.330357	2.02107e-05	-0.0978086	0.905323	1.26173	7.33648	5.32632	2.01267		yes
SPAC1039.07c-antisense-1	1	I	5462490	5463916	+	2.48248	1.78495	1.28397e-12	9.28958e-11	0.218378	0.103532	0.1742	9.28958e-11	0.218378	2.48248	1.74657	24.8484	11.8914	5.46249		yes
SPAC4G8.09-antisense-1	1	I	778805	781335	-	1.26983	3.52946	1.18796e-12	8.86924e-11	0.148452	0.0247033	0.0537075	8.86924e-11	0.148452	1.26983	2.52855	24.9956	11.9252	0.778805		yes
dhc1-antisense-1	1	I	4625840	4627501	+	1.02638	2.37567	5.85805e-07	3.39767e-06	1.19091	1.08565e-07	4.6458e-06	3.39767e-06	0.328837	1.19091	10.1862	8.82936	6.23225	4.62584	yes	yes
trm112-antisense-1	1	I	388352	389177	-	0.749722	1.72615	1.09847e-05	4.20114e-05	0.340645	0.0130428	0.0319603	4.20114e-05	0.155137	0.749722	2.85984	6.78184	4.95921	0.388352		yes
pdp1-antisense-1	1	II	2060778	2062436	+	0.604033	3.10336	3.98303e-07	2.47395e-06	0.360415	0.000165745	0.000981602	2.47395e-06	0.152182	0.604033	5.15885	9.1271	6.39979	2.06078		yes
spt20-antisense-1	1	I	5370228	5372083	+	0.788841	2.59819	3.07322e-07	1.96787e-06	0.230873	0.0269048	0.0576894	1.96787e-06	0.0817552	0.788841	2.48378	9.33137	6.51241	5.37023		yes
SPBC30B4.02c-antisense-1	1	II	1301570	1304114	+	0.861433	5.11364	4.18423e-11	1.35322e-09	0.144245	0.0110363	0.0278307	1.35322e-09	-0.431407	0.861433	2.94575	19.0371	10.3784	1.30157		yes
SPAC56F8.03-antisense-1	1	I	1129391	1129982	-	0.855657	1.96589	1.52458e-07	1.08075e-06	0.701956	2.41402e-06	4.07907e-05	1.08075e-06	0.0621172	0.855657	7.79563	9.90092	6.81685	1.12939	yes	yes
SPAC5H10.10-antisense-1	1	I	162257	164455	-	0.708851	2.677	2.57606e-07	1.70872e-06	0.0233803	0.785265	0.871165	1.70872e-06	-0.430089	0.708851	0.277976	9.47232	6.58904	0.162257		yes
SPBP8B7.10c-antisense-1	1	II	3650446	3651737	+	0.324234	1.1898	0.0078535	0.0144965	0.871564	6.6932e-07	1.5923e-05	1.5923e-05	0.0899775	0.871564	8.72817	3.12024	2.10494	3.65045	yes
slx4-antisense-1	1	I	3117041	3119298	+	0.953482	3.41027	6.07962e-10	1.10823e-08	0.441065	1.44894e-05	0.000155513	1.10823e-08	0.308971	0.953482	6.60575	15.4646	9.21612	3.11704		yes
SPAC683.02c-antisense-1	1	I	4197369	4199832	+	0.691375	3.7477	2.41111e-09	3.41842e-08	0.0960863	0.103163	0.173664	3.41842e-08	-0.0506249	0.691375	1.74864	13.8732	8.61778	4.19737		yes
mvd1-antisense-1	1	I	3040707	3042421	-	1.36247	2.15698	5.47509e-10	1.01181e-08	0.579265	4.02538e-05	0.000333532	1.01181e-08	0.156263	1.36247	5.97795	15.592	9.26161	3.04071		yes
SPAC16C9.01c-antisense-1	1	I	790798	791645	+	1.09969	2.32472	6.02088e-10	1.10325e-08	0.260665	0.00605967	0.0170545	1.10325e-08	0.0287806	1.09969	3.25302	15.4764	9.22034	0.790798		yes
ire1-antisense-1	1	I	1559881	1561967	+	1.51375	2.63931	4.41393e-12	2.29751e-10	0.832135	2.63045e-08	1.87195e-06	2.29751e-10	0.385536	1.51375	11.4492	22.6188	11.3552	1.55988	yes	yes
SPAC630.07c-antisense-1	1	I	358613	359235	+	1.56587	2.52718	2.51651e-11	8.8748e-10	0.708369	1.59605e-06	2.9711e-05	8.8748e-10	0.102435	1.56587	8.08849	19.7966	10.5992	0.358613	yes	yes
atg22-antisense-1	1	I	836307	837262	-	2.34696	1.86251	1.49676e-12	1.00041e-10	0.340611	0.0113595	0.0284921	1.00041e-10	0.183988	2.34696	2.93092	24.5605	11.8248	0.836307		yes
ppm1-antisense-1	1	II	3645288	3647532	+	0.593184	3.18584	1.46153e-07	1.04344e-06	0.42153	1.15723e-05	0.000133139	1.04344e-06	0.121265	0.593184	6.74849	9.93606	6.83519	3.64529		yes
sum1-antisense-1	1	I	5358774	5359676	-	0.649712	0.665035	0.000596859	0.00143831	-0.0349091	0.834766	0.881358	0.00143831	-0.0349091	0.649712	-0.212687	4.45828	3.22413	5.35877		yes
tti1-antisense-1	1	III	1421592	1424955	+	0.776537	5.32057	9.18489e-11	2.42321e-09	0.131884	0.0137877	0.0334439	2.42321e-09	0.0362227	0.776537	2.83123	17.9158	10.0369	1.42159		yes
mrc1-antisense-1	1	I	4209000	4212436	+	0.679401	4.54612	2.08154e-11	8.07086e-10	0.213509	4.7652e-05	0.0003754	8.07086e-10	0.160059	0.679401	5.87741	20.0873	10.6816	4.209		yes
SPCC1393.09c-antisense-1	1	III	815167	816476	+	1.754	2.31035	8.08135e-13	6.37246e-11	0.629085	1.41794e-06	2.75654e-05	6.37246e-11	0.0367718	1.754	8.17359	25.7375	12.0925	0.815167	yes	yes
SPBC1861.05-antisense-1	1	II	4140236	4142469	-	0.904455	4.33302	4.75111e-11	1.49473e-09	-0.0108654	0.844542	0.887776	1.49473e-09	-0.0108654	0.904455	-0.199916	18.8516	10.3232	4.14024		yes
pds5-antisense-1	1	I	1913840	1915898	-	1.08865	4.20884	3.30974e-11	1.12211e-09	0.317483	0.000175752	0.00102175	1.12211e-09	0.0412696	1.08865	5.12603	19.3839	10.4802	1.91384		yes
SPAC9E9.17c-antisense-1	1	I	4437466	4438921	+	1.31262	0.00644513	4.26408e-06	1.85641e-05	0.629558	0.00611866	0.0171901	1.85641e-05	-0.258095	1.31262	3.24806	7.40454	5.37017	4.43747	yes	yes
SPBC1703.11-antisense-1	1	II	2934727	2935979	-	1.5778	2.15896	6.44147e-11	1.82283e-09	0.588086	3.2033e-05	0.000278227	1.82283e-09	0.048569	1.5778	6.11544	18.414	10.191	2.93473	yes	yes
ulp1-antisense-1	1	II	2366962	2367928	-	1.31744	-1.16883	1.46162e-05	5.36488e-05	0.883078	0.00102636	0.00403982	5.36488e-05	0.62998	1.31744	4.17097	6.60025	4.83517	2.36696	yes	yes
SPACUNK4.09-antisense-2	1	I	2893895	2895984	+	0.589629	3.09769	8.27934e-08	6.50665e-07	0.241389	0.00148798	0.00544737	6.50665e-07	0.147283	0.589629	3.97656	10.4186	7.082	2.89389		yes
rad8-antisense-1	1	I	170237	174473	+	0.928437	4.56005	5.41121e-12	2.62622e-10	0.137348	0.0104477	0.0266529	2.62622e-10	0.137348	0.928437	2.97389	22.2699	11.2667	0.170237		yes
ubp14-antisense-1	1	II	2637176	2640172	+	0.429056	3.74836	2.06046e-05	7.23378e-05	0.607913	4.60501e-07	1.23824e-05	1.23824e-05	0.0809022	0.607913	9.01426	6.38562	4.68604	2.63718	yes
SPCC1393.03-antisense-1	1	III	838087	839594	-	1.1189	3.77765	1.60065e-10	3.76959e-09	0.22332	0.0091787	0.0239198	3.76959e-09	0.22332	1.1189	3.04033	17.1609	9.7957	0.838087		yes
tra2-antisense-1	1	I	266551	267792	-	0.82413	1.62129	2.09088e-06	1.00922e-05	0.295904	0.0221441	0.049273	1.00922e-05	-0.0884646	0.82413	2.5857	7.89653	5.67967	0.266551		yes
crn1-antisense-1	1	I	1031904	1033018	-	1.19586	3.25369	1.00612e-10	2.58642e-09	0.361371	0.00031727	0.00161817	2.58642e-09	0.115526	1.19586	4.79962	17.7899	9.99735	1.0319		yes
SPAC869.09-antisense-1	1	I	5496942	5497837	+	2.56051	1.28325	7.7328e-12	3.54698e-10	-1.62504	2.35739e-06	4.02534e-05	3.54698e-10	-1.62504	2.56051	-7.81224	21.6706	11.1117	5.49694	yes	yes
gal1-antisense-1	1	II	4488684	4489829	-	1.49304	3.44801	1.19597e-13	1.82463e-11	-0.348035	9.67736e-05	0.000640714	1.82463e-11	-0.348035	1.49304	-5.46402	29.7424	12.9223	4.48868		yes
rhp16-antisense-1	1	III	101801	105553	+	0.894307	3.78263	7.39768e-09	8.66727e-08	0.280771	0.00286484	0.00918207	8.66727e-08	-0.0181009	0.894307	3.63738	12.6864	8.1309	0.101801		yes
SPAC25B8.09-antisense-1	1	I	4170479	4172438	-	0.951159	2.97312	3.0994e-10	6.39753e-09	0.477005	3.32111e-06	5.19099e-05	6.39753e-09	0.220063	0.951159	7.57474	16.3009	9.50872	4.17048		yes
SPCC965.04c-antisense-1	1	III	2286843	2289468	+	0.726797	4.26073	6.58703e-10	1.17928e-08	0.437479	6.26007e-07	1.52546e-05	1.17928e-08	-0.132056	0.726797	8.77886	15.3677	9.18131	2.28684		yes
SPBP8B7.18c-antisense-1	1	II	3667803	3670174	+	1.26573	2.52563	2.16372e-11	8.11663e-10	0.531001	3.0863e-06	4.87831e-05	8.11663e-10	-0.158066	1.26573	7.62514	20.0277	10.6648	3.6678		yes
SPCC330.19c-antisense-1	1	III	107963	108780	+	-0.639993	1.89508	3.43834e-06	1.54384e-05	-0.312617	0.00224314	0.00751427	1.54384e-05	-0.639993	-0.0521789	-3.76357	-7.55096	5.46365	0.107963		yes
nup211-antisense-1	1	III	1565774	1570757	-	1.19315	6.26937	2.42787e-13	2.88793e-11	0.186278	0.000926921	0.00374231	2.88793e-11	-0.00790033	1.19315	4.22463	28.1925	12.6148	1.56577		yes
trr1-antisense-1	1	II	4188757	4190763	-	0.817151	2.6447	2.00613e-09	2.95158e-08	0.2656	0.00102146	0.00402424	2.95158e-08	-0.175617	0.817151	4.17348	14.0768	8.69764	4.18876		yes
SPBC27.01c-antisense-1	1	II	1561334	1562309	+	0.660944	2.50404	1.97518e-06	9.57971e-06	0.00403572	0.966131	0.975867	9.57971e-06	-0.0822983	0.660944	0.0432595	7.93673	5.70439	1.56133		yes
SPAPB1A10.13-antisense-1	1	I	1886752	1888797	-	0.646285	2.01592	1.554e-05	5.65956e-05	0.571825	7.66703e-05	0.000537177	5.65956e-05	-0.10276	0.646285	5.59838	6.56165	4.80855	1.88675		yes
cwf28-antisense-1	1	II	3991620	3993214	+	0.775597	3.72092	5.51271e-10	1.01544e-08	0.644946	8.82377e-09	1.01517e-06	1.01544e-08	0.15188	0.775597	12.508	15.5836	9.25863	3.99162	yes	yes
cwf4-antisense-1	1	II	3770195	3772086	+	0.600154	2.67795	1.98869e-06	9.63857e-06	0.328396	0.00121029	0.00460659	9.63857e-06	0.0194887	0.600154	4.08446	7.93191	5.70143	3.7702		yes
clr3-antisense-1	1	II	254617	257138	-	1.85004	2.37652	2.71938e-12	1.58872e-10	0.402389	0.000710832	0.00302891	1.58872e-10	0.262307	1.85004	4.36515	23.4696	11.5655	0.254617		yes
gcv1-antisense-1	1	I	3012486	3013674	-	0.716775	4.37289	9.87056e-11	2.54895e-09	0.109937	0.0261029	0.0562278	2.54895e-09	0.00535537	0.716775	2.49967	17.8163	10.0057	3.01249		yes
cig2-antisense-1	1	I	2710681	2712634	-	0.910059	3.35312	1.69605e-10	3.88198e-09	0.34475	4.31771e-05	0.000351936	3.88198e-09	-0.0518121	0.910059	5.93607	17.0839	9.77056	2.71068		yes
tad2-antisense-1	1	II	3619426	3619784	-	1.79247	-0.954131	1.60749e-06	8.05811e-06	0.750974	0.00965904	0.0249217	8.05811e-06	0.40442	1.79247	3.01417	8.08337	5.79385	3.61943	yes	yes
opt3-antisense-1	1	III	2280653	2284409	-	0.632501	5.16659	4.70923e-11	1.48871e-09	0.0861719	0.0317508	0.0661412	1.48871e-09	0.0376982	0.632501	2.39649	18.8644	10.3271	2.28065		yes
ubp12-antisense-1	1	III	2331324	2332742	+	1.11897	3.2817	1.6147e-11	6.59367e-10	0.649331	3.81325e-08	2.38941e-06	6.59367e-10	0.104769	1.11897	11.1068	20.4826	10.7919	2.33132	yes	yes
meu26-antisense-1	1	I	2442700	2443956	-	0.638981	2.24479	4.10321e-06	1.79752e-05	0.563158	2.25233e-05	0.000214767	1.79752e-05	0.0108157	0.638981	6.3306	7.43057	5.38688	2.4427		yes
abc3-antisense-1	1	II	123704	126325	-	1.13294	3.30429	4.85678e-10	9.28744e-09	0.268253	0.00540611	0.0154984	9.28744e-09	0.0529053	1.13294	3.31146	15.7389	9.31365	0.123704		yes
rad55-antisense-1	1	I	2066217	2067343	+	0.422234	2.42581	0.000782781	0.00182631	0.649305	1.36648e-05	0.000148681	0.000148681	0.286392	0.649305	6.64279	4.31398	3.10636	2.06622	yes
ndk1-antisense-1	1	I	247720	248448	-	0.916396	1.3914	1.59023e-06	7.98301e-06	0.363602	0.0113526	0.028485	7.98301e-06	0.234787	0.916396	2.93123	8.09111	5.79854	0.24772		yes
ckk2-antisense-1	1	III	2204097	2205588	-	1.34599	3.29946	1.72535e-11	6.87984e-10	-0.0110861	0.889904	0.91891	6.87984e-10	-0.0110861	1.34599	-0.141076	20.3788	10.7631	2.2041		yes
cid14-antisense-1	1	I	321796	322578	-	1.06726	1.55622	2.739e-09	3.79138e-08	0.598848	6.28381e-06	8.43208e-05	3.79138e-08	0.233293	1.06726	7.14533	13.7335	8.56241	0.321796	yes	yes
SPAC17A5.05c-antisense-1	1	I	1759484	1760333	+	0.434115	2.52257	0.000110008	0.000319066	0.808648	1.00281e-07	4.45425e-06	4.45425e-06	0.204467	0.808648	10.2539	5.39067	3.95858	1.75948	yes
SPAC11D3.15-antisense-1	1	I	136274	137355	-	0.620316	4.52569	1.04369e-08	1.14627e-07	0.194681	0.00298782	0.00951383	1.14627e-07	0.194681	0.620316	3.61574	12.3401	7.98143	0.136274		yes
SPBP4G3.03-antisense-1	1	II	4453287	4454737	-	1.72257	1.19705	5.07723e-10	9.52727e-09	-0.760934	0.000260248	0.00138287	9.52727e-09	-0.760934	1.72257	-4.90826	15.6844	9.29437	4.45329	yes	yes
gar2-antisense-1	1	I	1897289	1898926	-	1.30642	1.87165	7.35947e-09	8.63691e-08	0.565437	0.000229451	0.00125706	8.63691e-08	0.0197767	1.30642	4.97775	12.6917	8.13315	1.89729		yes
SPAC4A8.06c-antisense-1	1	I	2553840	2555738	+	0.733506	4.0278	1.44497e-10	3.48482e-09	0.164518	0.00337907	0.0104977	3.48482e-09	0.143797	0.733506	3.55246	17.2977	9.84014	2.55384		yes
fap2-antisense-1	1	I	1025199	1025635	+	1.92485	-0.345719	2.27327e-07	1.53255e-06	0.0716594	0.778433	0.865089	1.53255e-06	0.0716594	1.92485	0.287081	9.57318	6.64335	1.0252		yes
SPBC428.15-antisense-1	1	II	472031	473716	-	0.837779	3.59859	5.41258e-09	6.67583e-08	0.625683	3.2427e-07	9.93767e-06	6.67583e-08	0.0747347	0.837779	9.2888	13.008	8.2666	0.472031	yes	yes
tri1-antisense-1	1	II	2555739	2556917	+	-0.116602	2.11508	0.133731	0.183988	0.796332	1.52668e-08	1.39126e-06	1.39126e-06	-0.116602	0.796332	11.9668	-1.59607	0.873768	2.55574	yes
pcp1-antisense-1	1	I	3255912	3258277	+	1.51443	3.9418	2.21844e-13	2.7314e-11	0.358589	4.54541e-05	0.000363108	2.7314e-11	0.187957	1.51443	5.90546	28.3855	12.654	3.25591		yes
SPCC18B5.02c-antisense-1	1	III	717659	718923	+	0.703134	3.83628	8.66077e-08	6.77606e-07	0.250221	0.00437104	0.0129415	6.77606e-07	-0.107134	0.703134	3.42035	10.3797	7.06244	0.717659		yes
sec2302-antisense-1	1	II	3178326	3181780	-	0.725564	3.31397	5.28284e-09	6.52728e-08	0.261426	0.000764686	0.00321351	6.52728e-08	0.261426	0.725564	4.32638	13.0332	8.27713	3.17833		yes
SPBC15D4.05-antisense-1	1	II	3020526	3022271	-	0.740564	2.09495	5.06767e-06	2.14894e-05	0.365965	0.00511293	0.0147756	2.14894e-05	0.297826	0.740564	3.34002	7.28841	5.29519	3.02053		yes
ark1-antisense-1	1	III	141429	141634	-	1.65903	-1.35038	2.51742e-05	8.65616e-05	0.562947	0.0827115	0.144719	8.65616e-05	0.338451	1.65903	1.87497	6.26221	4.59904	0.141429		yes
cbp1-antisense-2	1	II	3511045	3512464	+	1.16019	-4.7615	0.0618572	0.0923646	1.55695	0.0154758	0.0367048	0.0367048	0.0943224	1.55695	2.77163	2.03705	1.20861	3.51104	yes
cbp1-antisense-1	1	II	3510949	3512276	+	1.01929	-5.36741	0.19681	0.258994	1.88991	0.0195545	0.044484	0.044484	0.972755	1.88991	2.65044	1.35811	0.705952	3.51095	yes
SPAC10F6.08c-antisense-1	1	I	1219252	1220071	+	1.80297	1.40093	9.70233e-12	4.28245e-10	0.869102	3.32233e-07	9.98634e-06	4.28245e-10	0.360518	1.80297	9.26962	21.2978	11.0131	1.21925	yes	yes
cay1-antisense-1	1	II	1713002	1714577	-	0.94035	4.01053	3.36613e-11	1.12739e-09	0.00774878	0.890617	0.919439	1.12739e-09	0.00774878	0.94035	0.140156	19.3587	10.4729	1.713		yes
mug27-antisense-1	1	III	1676911	1679347	+	1.23096	-1.20358	0.000156219	0.000436792	0.443597	0.113278	0.187231	0.000436792	-0.245971	1.23096	1.69422	5.19208	3.80626	1.67691		yes
ufd1-antisense-1	1	II	4282594	4283835	-	0.937106	1.89801	1.05432e-07	7.98188e-07	0.155812	0.155712	0.24283	7.98188e-07	0.0577414	0.937106	1.50409	10.2112	6.97703	4.28259		yes
sif3-antisense-1	1	I	317718	319171	+	0.826739	3.93565	5.42608e-12	2.62622e-10	0.292098	5.33498e-06	7.50318e-05	2.62622e-10	0.105269	0.826739	7.25406	22.2652	11.2655	0.317718		yes
atd3-antisense-1	1	III	1204934	1206655	-	0.965842	4.03606	3.88951e-13	3.63954e-11	0.0757083	0.0810278	0.142341	3.63954e-11	0.0757083	0.965842	1.88658	27.2046	12.4101	1.20493		yes
pgp2-antisense-1	1	II	3591011	3592357	-	0.246931	2.09579	0.0323579	0.0517638	0.588214	5.65864e-05	0.000428397	0.000428397	0.228569	0.588214	5.77585	2.38647	1.49002	3.59101	yes
SPCC70.08c-antisense-1	1	III	2367506	2368757	+	0.768061	3.25931	1.05396e-07	7.98188e-07	-0.0463532	0.596221	0.707281	7.98188e-07	-0.0463532	0.768061	-0.542713	10.2114	6.97718	2.36751		yes
aur1-antisense-1	1	I	598131	599439	-	2.14511	1.68332	1.14394e-11	4.92527e-10	0.326876	0.0193609	0.0441439	4.92527e-10	-0.323002	2.14511	2.65561	21.0309	10.9416	0.598131		yes
pol4-antisense-2	1	I	541797	544030	+	0.595759	1.2181	3.15827e-05	0.000105446	0.250795	0.0319387	0.0663349	0.000105446	0.0627178	0.595759	2.39337	6.12402	4.50055	0.541797		yes
sda1-antisense-1	1	II	404224	406445	+	2.40662	3.01075	2.23098e-15	9.21e-13	0.418047	5.38891e-05	0.000412425	9.21e-13	0.246201	2.40662	5.80463	40.1353	14.6515	0.404224		yes
SPAC1039.08-antisense-1	1	I	5463940	5466070	-	1.23495	3.64962	1.91274e-12	1.19854e-10	0.107031	0.0929552	0.159151	1.19854e-10	0.107031	1.23495	1.80858	24.1067	11.7183	5.46394		yes
atg12-antisense-1	1	I	2199428	2200071	+	0.74707	1.9879	8.02683e-07	4.43911e-06	0.36926	0.00157894	0.00573551	4.43911e-06	0.316369	0.74707	3.94566	8.59157	6.09546	2.19943		yes
SPBC1198.07c-antisense-1	1	II	185042	186959	+	0.809324	2.16288	4.06882e-08	3.56047e-07	0.531952	9.92106e-06	0.000118453	3.56047e-07	0.178413	0.809324	6.84728	11.0478	7.39053	0.185042		yes
cwf10-antisense-1	1	II	4054164	4055996	-	1.24891	2.44659	1.49408e-09	2.34574e-08	0.250113	0.0246126	0.0535766	2.34574e-08	0.250113	1.24891	2.53048	14.4086	8.82563	4.05416		yes
rad50-antisense-1	1	I	3791897	3793891	+	0.824714	3.78465	3.60293e-10	7.30791e-09	0.311599	7.46385e-05	0.000528037	7.30791e-09	-0.209922	0.824714	5.61397	16.1105	9.44334	3.7919		yes
ace2-antisense-1	1	I	3239376	3241996	+	0.776162	2.82395	1.60737e-08	1.66405e-07	0.202841	0.0138087	0.0334747	1.66405e-07	0.051802	0.776162	2.83044	11.917	7.79388	3.23938		yes
SPAC10F6.14c-antisense-1	1	I	1232132	1233115	+	1.26763	3.50809	1.60007e-10	3.76959e-09	0.352976	0.000869193	0.00355477	3.76959e-09	-0.0493166	1.26763	4.25858	17.1614	9.79586	1.23213		yes
ynd1-antisense-1	1	III	1461159	1462461	+	0.914412	3.48997	1.37854e-08	1.45264e-07	0.442349	0.000105367	0.000685326	1.45264e-07	0.186932	0.914412	5.41529	12.066	7.86058	1.46116		yes
SPAC22A12.14c-antisense-1	1	I	1181117	1182594	+	1.10549	3.53552	5.04209e-10	9.48669e-09	0.240606	0.00913879	0.0238513	9.48669e-09	0.187418	1.10549	3.04257	15.6929	9.29739	1.18112		yes
prh1-antisense-1	1	I	829234	831663	+	0.822875	2.10584	2.6367e-07	1.73262e-06	0.174754	0.0949668	0.161766	1.73262e-06	-0.132324	0.822875	1.79632	9.45365	6.57894	0.829234		yes
hsp3102-antisense-1	1	I	148362	149005	+	1.26988	1.09676	6.95674e-08	5.6247e-07	0.46374	0.00402128	0.0121749	5.6247e-07	-0.110022	1.26988	3.46312	10.57	7.15759	0.148362		yes
SPCC757.13-antisense-1	1	III	76549	78816	-	1.08099	3.91834	2.32829e-12	1.39658e-10	0.146362	0.0134182	0.032709	1.39658e-10	0.146362	1.08099	2.84522	23.7487	11.633	0.076549		yes
SPBC21C3.09c-antisense-1	1	II	3811017	3813377	+	0.601864	5.14628	1.99888e-07	1.3686e-06	0.151726	0.0382734	0.076951	1.3686e-06	-0.115214	0.601864	2.29721	9.67778	6.69921	3.81102		yes
toe1-antisense-1	1	I	1838822	1840290	-	0.65164	2.25655	1.67176e-06	8.31245e-06	0.30293	0.00371704	0.0113418	8.31245e-06	-0.109109	0.65164	3.5035	8.05532	5.77683	1.83882		yes
rhp14-antisense-1	1	II	536739	539154	-	0.710277	3.13182	2.61015e-08	2.49963e-07	0.21688	0.00655125	0.0181582	2.49963e-07	0.0125182	0.710277	3.21308	11.4565	7.58333	0.536739		yes
SPAC29A4.06c-antisense-1	1	I	5136083	5137380	-	0.932465	1.76922	3.38504e-07	2.15378e-06	0.668819	2.30791e-05	0.000219174	2.15378e-06	0.0188007	0.932465	6.31558	9.25485	6.47044	5.13608	yes	yes
SPBPB21E7.08-antisense-1	1	II	71485	73328	-	1.89772	2.98117	1.5217e-11	6.31909e-10	0.475607	0.000598322	0.00264256	6.31909e-10	0.0951131	1.89772	4.45697	20.576	10.8177	0.071485		yes
SPCC1322.02-antisense-1	1	III	1286213	1287739	-	1.02398	1.88499	1.14758e-08	1.23523e-07	0.313316	0.00482918	0.0140511	1.23523e-07	-0.0240441	1.02398	3.36927	12.246	7.94022	1.28621		yes
SPBC215.07c-antisense-1	1	II	4038885	4043168	+	0.636953	5.66169	2.89838e-08	2.72665e-07	-0.0257186	0.67504	0.779183	2.72665e-07	-0.0257186	0.636953	-0.428557	11.359	7.53785	4.03889		yes
aim27-antisense-1	1	II	2137529	2139540	-	0.869408	4.58878	1.20421e-11	5.15316e-10	0.0688078	0.15829	0.245933	5.15316e-10	0.0680302	0.869408	1.49403	20.9484	10.9193	2.13753		yes
SPAP8A3.07c-antisense-1	1	I	5326840	5328155	+	1.0731	-0.382067	0.000207885	0.000560053	0.696397	0.00872991	0.0229549	0.000560053	0.624478	1.0731	3.06603	5.03246	3.68218	5.32684	yes	yes
vps10-antisense-1	1	II	4337990	4341362	-	0.846548	4.70648	3.46465e-11	1.15237e-09	-0.0487579	0.339011	0.453782	1.15237e-09	-0.0487579	0.846548	-0.991418	19.3157	10.4603	4.33799		yes
ade7-antisense-1	1	II	1157158	1158382	-	0.914961	2.08644	4.79402e-08	4.07318e-07	0.392313	0.000815831	0.00339211	4.07318e-07	0.323782	0.914961	4.29208	10.8999	7.3193	1.15716		yes
dmc1-antisense-1	1	I	3382189	3383857	-	0.678292	4.26501	1.56806e-06	7.8943e-06	0.246237	0.0162343	0.0382579	7.8943e-06	-0.20169	0.678292	2.7469	8.10117	5.80464	3.38219		yes
SPAC6F6.12-antisense-1	1	I	2754843	2755977	-	1.13979	3.04283	2.0448e-10	4.49007e-09	0.278245	0.00280576	0.00900358	4.49007e-09	-0.0312996	1.13979	3.64811	16.8375	9.68935	2.75484		yes
tra1-antisense-1	1	II	1904423	1905778	+	1.33108	2.15295	1.6203e-10	3.79041e-09	-0.00856421	0.928002	0.946616	3.79041e-09	-0.00856421	1.33108	-0.0920697	17.1447	9.79041	1.90442		yes
ata1-antisense-1	1	I	2146730	2148425	-	0.794359	5.35681	1.27309e-11	5.38225e-10	0.456929	2.46012e-08	1.81782e-06	5.38225e-10	0.0351718	0.794359	11.5119	20.8593	10.8951	2.14673		yes
atp3-antisense-1	1	II	1086637	1087413	-	1.38043	1.09407	6.0075e-08	4.96592e-07	0.367795	0.0266739	0.0572621	4.96592e-07	0.109625	1.38043	2.48831	10.699	7.22131	1.08664		yes
pku70-antisense-1	1	III	2117021	2118767	+	0.642187	4.55035	5.44677e-11	1.64537e-09	-0.17233	0.00060273	0.00265368	1.64537e-09	-0.18108	0.642187	-4.45305	18.6539	10.2639	2.11702		yes
prp22-antisense-1	1	I	1206325	1210885	+	1.11058	5.40873	2.15894e-15	9.21e-13	-0.0335873	0.293087	0.403628	9.21e-13	-0.0335873	1.11058	-1.09425	40.2343	14.6658	1.20633		yes
SPBC3E7.04c-antisense-1	1	II	2662500	2665063	+	0.945666	1.59796	2.6727e-07	1.74809e-06	0.542481	0.00019478	0.00110596	1.74809e-06	0.527094	0.945666	5.06867	9.44277	6.57305	2.6625		yes
SPAC2G11.10c-antisense-1	1	I	826579	828205	+	0.997303	3.66023	4.41955e-12	2.29751e-10	0.221369	0.000544599	0.00245157	2.29751e-10	0.140661	0.997303	4.50732	22.6166	11.3546	0.826579		yes
cyp1-antisense-1	1	I	1368512	1369068	-	0.618749	2.55002	1.57118e-06	7.90433e-06	0.279119	0.00448708	0.0132226	7.90433e-06	0.147786	0.618749	3.40692	8.09975	5.80377	1.36851		yes
cft2-antisense-1	1	II	1127972	1130513	+	0.727183	3.91383	4.8701e-11	1.51904e-09	0.0885867	0.0577276	0.107605	1.51904e-09	0.0129273	0.727183	2.07502	18.8156	10.3125	1.12797		yes
mre11-antisense-1	1	I	436953	438699	-	0.660439	3.9943	4.42367e-09	5.69639e-08	0.170278	0.00749395	0.0203222	5.69639e-08	-0.180727	0.660439	3.14424	13.2193	8.35422	0.436953		yes
ppc1-antisense-1	1	III	1143131	1144374	+	1.69785	1.8022	1.18188e-10	2.95176e-09	0.685124	2.33779e-05	0.000220519	2.95176e-09	0.541138	1.69785	6.30767	17.5694	9.92743	1.14313	yes	yes
mfc1-antisense-1	1	I	2977510	2979357	-	0.814616	0.53803	5.34518e-06	2.25435e-05	0.28056	0.0396449	0.0790555	2.25435e-05	0.28056	0.814616	2.27839	7.25278	5.27204	2.97751		yes
ctp1-antisense-1	1	III	1358647	1360719	+	0.692776	2.79516	7.93444e-07	4.40189e-06	0.187805	0.0523234	0.0990841	4.40189e-06	0.187805	0.692776	2.12871	8.60023	6.10048	1.35865		yes
tup11-antisense-1	1	I	300705	301411	+	1.31509	1.71408	2.37401e-09	3.37263e-08	0.305822	0.0140459	0.0339677	3.37263e-08	0.17091	1.31509	2.82166	13.8903	8.62452	0.300705		yes
SPAC1093.07-antisense-1	1	I	4604711	4606362	+	-0.503089	2.39425	1.63266e-06	8.14939e-06	-0.648118	1.77245e-07	6.28235e-06	6.28235e-06	-0.648118	-0.0866651	-9.77633	-8.07225	5.7871	4.60471	yes
rft1-antisense-1	1	II	3580722	3582044	-	-1.00016	3.18361	2.93109e-11	1.00835e-09	0.0362468	0.42893	0.546123	1.00835e-09	-1.00016	0.0362468	0.815653	-19.5659	10.533	3.58072		yes
SPBC115.02c-antisense-1	1	II	637575	639965	-	1.11225	3.83688	3.17107e-12	1.79472e-10	0.348553	1.53506e-05	0.000162245	1.79472e-10	0.257449	1.11225	6.56936	23.1964	11.4988	0.637575		yes
rav1-antisense-1	1	II	3526856	3528695	-	0.60325	4.14875	6.78221e-08	5.51536e-07	0.0380853	0.551287	0.665222	5.51536e-07	-0.122028	0.60325	0.611181	10.5923	7.16863	3.52686		yes
SPCC550.03c-antisense-1	1	III	1189433	1191497	+	0.933117	5.12804	5.27145e-12	2.62622e-10	0.214625	0.000355529	0.00176332	2.62622e-10	0.137149	0.933117	4.73755	22.3144	11.2781	1.18943		yes
ngg1-antisense-1	1	II	1587684	1588850	+	1.41164	4.13647	1.36504e-14	3.68455e-12	-0.017779	0.714682	0.812907	3.68455e-12	-0.0320938	1.41164	-0.373397	35.0284	13.8649	1.58768		yes
atg1801-antisense-1	1	I	3104356	3105524	+	1.66398	3.05133	2.10904e-13	2.69114e-11	0.213043	0.00829833	0.02211	2.69114e-11	0.135709	1.66398	3.09201	28.4943	12.6759	3.10436		yes
nab3-antisense-1	1	I	604128	606113	+	0.610447	4.524	5.48954e-11	1.64537e-09	0.105328	0.0103832	0.0265075	1.64537e-09	-0.101896	0.610447	2.97708	18.6427	10.2605	0.604128		yes
hrp1-antisense-1	1	I	2196440	2199126	-	1.24259	5.89162	1.81327e-14	4.28998e-12	0.119414	0.00879222	0.0230669	4.28998e-12	0.0750428	1.24259	3.06238	34.2878	13.7415	2.19644		yes
tef103-antisense-1	1	II	626485	626809	+	-0.824816	-0.899517	0.00383162	0.00760259	0.0229581	0.916753	0.938689	0.00760259	-0.824816	0.157297	0.106509	-3.48791	2.41662	0.626485		yes
rqc1-antisense-1	1	I	3625435	3626731	-	1.1494	3.45337	3.78509e-12	2.04336e-10	0.491533	5.02102e-07	1.31072e-05	2.04336e-10	0.435073	1.1494	8.94749	22.8855	11.4219	3.62544		yes
SPAC4H3.16-antisense-1	1	I	3835808	3836869	+	0.686227	3.1522	1.3598e-07	9.86877e-07	-0.315397	0.00170726	0.0061068	9.86877e-07	-0.315397	0.686227	-3.90503	9.99633	6.86652	3.83581		yes
trk2-antisense-1	1	I	256086	257001	+	0.644001	1.80963	7.23056e-07	4.06277e-06	0.0981317	0.252555	0.358357	4.06277e-06	0.0981317	0.644001	1.19556	8.66993	6.14083	0.256086		yes
SPBC30B4.06c-antisense-1	1	II	1318125	1318834	+	0.376919	3.16865	6.36023e-05	0.000195515	0.592843	4.81616e-07	1.27547e-05	1.27547e-05	0.153607	0.592843	8.9796	5.70726	4.19653	1.31813	yes
SPAC31G5.21-antisense-1	1	I	3010000	3010531	-	0.989284	-1.60701	0.00176096	0.00376666	0.279121	0.337537	0.452413	0.00376666	0.0672017	0.989284	0.994556	3.88895	2.75425	3.01		yes
ggc1-antisense-1	1	III	388528	389199	+	1.52435	-3.52734	0.00904195	0.016448	1.127	0.0495603	0.0947206	0.016448	0.420395	1.52435	2.15818	3.04803	2.04374	0.388528		yes
SPBC1709.19c-antisense-1	1	II	1136741	1137967	+	1.10593	2.78069	1.35949e-10	3.33598e-09	0.27647	0.00185485	0.00652497	3.33598e-09	0.17923	1.10593	3.86199	17.3797	9.86662	1.13674		yes
SPAC26A3.17c-antisense-1	1	I	3371461	3372746	+	0.786967	1.98689	1.1322e-08	1.22242e-07	0.765052	2.22356e-08	1.74812e-06	1.22242e-07	0.201478	0.786967	11.6071	12.2594	7.94608	3.37146	yes	yes
SPBC2A9.03-antisense-1	1	II	2950352	2952480	-	1.03284	3.12944	1.38321e-10	3.35895e-09	0.130033	0.0763195	0.135663	3.35895e-09	0.0949275	1.03284	1.92026	17.3564	9.85911	2.95035		yes
SPAC6B12.04c-antisense-1	1	I	2416876	2418250	+	1.53249	2.42002	1.63977e-12	1.06555e-10	0.397737	8.89484e-05	0.000599947	1.06555e-10	0.148092	1.53249	5.51251	24.3907	11.7852	2.41688		yes
aphl-antisense-1	1	III	468550	470462	+	0.78932	3.40348	9.74192e-09	1.08867e-07	0.344142	0.000211255	0.00117759	1.08867e-07	0.0200856	0.78932	5.02353	12.4088	8.01136	0.46855		yes
SPAC27E2.02-antisense-1	1	I	4004553	4005632	-	1.30535	2.34842	1.69093e-10	3.88198e-09	0.594475	6.92371e-06	9.09936e-05	3.88198e-09	-0.237728	1.30535	7.0814	17.0879	9.77187	4.00455	yes	yes
SPAC13A11.06-antisense-1	1	I	584478	587656	-	0.592524	1.1597	0.000520411	0.00127167	0.304222	0.0474461	0.091689	0.00127167	0.155602	0.592524	2.18179	4.53169	3.28365	0.584478		yes
kpa1-antisense-1	1	III	294475	295295	-	-1.34182	2.63724	5.19996e-10	9.67993e-09	-0.278787	0.00197027	0.00680479	9.67993e-09	-1.34182	-0.0295416	-3.83069	-15.6551	9.284	0.294475		yes
bst1-antisense-1	1	I	1686076	1686662	-	2.20925	0.672625	9.34401e-10	1.58397e-08	-0.0257869	0.893585	0.921607	1.58397e-08	-0.326942	2.20925	-0.136328	14.9515	9.02947	1.68608		yes
exo1-antisense-1	1	II	2545090	2546359	-	0.801569	2.11338	4.52478e-08	3.88677e-07	0.269955	0.00486304	0.014132	3.88677e-07	0.220766	0.801569	3.36569	10.9518	7.3444	2.54509		yes
ofd2-antisense-1	1	I	5315770	5317020	+	0.939589	2.96448	8.72776e-10	1.49759e-08	-0.117443	0.132815	0.212226	1.49759e-08	-0.117443	0.939589	-1.60018	15.0319	9.0591	5.31577		yes
SPBPB10D8.02c-antisense-1	1	II	83799	85528	+	1.83853	2.41874	2.74615e-12	1.58872e-10	-0.260794	0.0221205	0.0492361	1.58872e-10	-0.46267	1.83853	-2.58626	23.4521	11.5613	0.083799		yes
vma13-antisense-1	1	I	2621697	2622420	+	0.760682	-0.477934	0.00292451	0.00595941	0.465636	0.0556511	0.104355	0.00595941	0.236586	0.760682	2.09507	3.62676	2.53395	2.6217		yes
map1-antisense-1	1	I	5292484	5293268	-	0.662327	0.853476	0.00165007	0.00355925	0.229696	0.230319	0.332588	0.00355925	-0.275662	0.662327	1.2566	3.92274	2.7825	5.29248		yes
rad15-antisense-1	1	I	664677	665246	-	0.779805	2.36094	5.85214e-08	4.8432e-07	-0.0896059	0.303641	0.415714	4.8432e-07	-0.133649	0.779805	-1.06962	10.7222	7.23269	0.664677		yes
prp2-antisense-1	1	II	1013315	1014054	-	0.979337	2.28539	3.85793e-08	3.41855e-07	0.115022	0.272813	0.381166	3.41855e-07	0.0643828	0.979337	1.14349	11.0962	7.41365	1.01331		yes
nup120-antisense-1	1	II	4014998	4016577	+	0.600556	3.039	4.5508e-06	1.96385e-05	0.227754	0.0216518	0.048402	1.96385e-05	0.0573159	0.600556	2.59742	7.36063	5.34191	4.015		yes
rex3-antisense-1	1	I	4767923	4769721	+	1.02924	2.44306	1.77461e-07	1.23554e-06	0.578699	0.000177725	0.00102914	1.23554e-06	0.266914	1.02924	5.11979	9.77533	6.7509	4.76792		yes
mag2-antisense-1	1	II	2120212	2121384	-	1.35914	2.33566	7.60752e-11	2.09371e-09	-0.305945	0.00589245	0.0166466	2.09371e-09	-0.305945	1.35914	-3.26735	18.1788	10.1188	2.12021		yes
SPAC5H10.12c-antisense-1	1	I	166583	167280	+	1.08876	3.07887	4.39968e-11	1.4035e-09	0.364968	6.07946e-05	0.000452446	1.4035e-09	0.0152425	1.08876	5.73371	18.9635	10.3566	0.166583		yes
SPBC23G7.13c-antisense-1	1	II	2123317	2125438	+	1.31911	3.80029	3.86747e-13	3.63954e-11	-0.0316289	0.590454	0.701864	3.63954e-11	-0.0316289	1.31911	-0.551345	27.2163	12.4126	2.12332		yes
pdf1-antisense-1	1	II	822239	823195	+	1.56877	1.95522	4.26894e-10	8.36855e-09	0.562788	0.000199058	0.00112278	8.36855e-09	0.381568	1.56877	5.05658	15.8985	9.36968	0.822239		yes
isp3-antisense-1	1	I	95159	96525	-	1.50499	2.59195	4.3907e-11	1.4035e-09	-0.441902	0.000861224	0.0035372	1.4035e-09	-0.466005	1.50499	-4.26344	18.9665	10.3575	0.095159		yes
pkl1-antisense-1	1	I	3440092	3441229	-	0.949004	3.99261	1.62948e-10	3.79194e-09	0.189088	0.00864729	0.0227888	3.79194e-09	0.189088	0.949004	3.0709	17.1371	9.78795	3.44009		yes
SPAC11D3.18c-antisense-1	1	I	144733	146501	+	1.09142	2.77529	6.37155e-11	1.81035e-09	0.109644	0.131339	0.210347	1.81035e-09	0.109644	1.09142	1.60684	18.4295	10.1958	0.144733		yes
rec11-antisense-1	1	III	1224631	1225817	+	0.703074	2.71822	5.31654e-07	3.1223e-06	0.286778	0.00485641	0.0141186	3.1223e-06	-0.334653	0.703074	3.36639	8.90354	6.27437	1.22463		yes
SPAC637.04-antisense-1	1	I	4544920	4545584	-	1.2317	2.72613	2.78927e-11	9.73884e-10	0.484346	8.11532e-06	0.000101884	9.73884e-10	-0.22589	1.2317	6.97746	19.6406	10.5545	4.54492		yes
psy2-antisense-1	1	II	896715	897364	+	1.3017	-1.17762	0.00046803	0.00115901	0.151084	0.65364	0.760233	0.00115901	0.151084	1.3017	0.458909	4.58873	3.32973	0.896715		yes
pep3-antisense-1	1	III	2243952	2245575	-	0.782917	3.65865	1.29046e-09	2.09639e-08	-0.0440174	0.482643	0.599609	2.09639e-08	-0.0440174	0.782917	-0.72206	14.5762	8.88926	2.24395		yes
grt1-antisense-1	1	II	50110	52193	+	1.92425	3.84663	7.1871e-16	5.03545e-13	-1.59553	6.73514e-12	4.59766e-09	5.03545e-13	-1.59553	1.92425	-21.9006	43.6943	15.1434	0.05011	yes	yes
gpi13-antisense-1	1	II	1330705	1331267	-	0.45159	1.52515	0.00306058	0.00620247	0.707651	6.55016e-05	0.000481856	0.000481856	0.285645	0.707651	5.69005	3.60336	2.5142	1.33071	yes
hcs1-antisense-1	1	I	2644411	2645335	-	0.602037	0.486831	0.00492516	0.00956678	0.480734	0.0227362	0.0503036	0.00956678	0.066355	0.602037	2.57193	3.35918	2.30758	2.64441		yes
doa10-antisense-1	1	II	4169628	4170202	-	0.8114	1.95206	1.53881e-07	1.08595e-06	0.387455	0.000695813	0.00297931	1.08595e-06	0.137282	0.8114	4.3765	9.8932	6.81282	4.16963		yes
cdc2-antisense-1	1	II	1499986	1500798	-	1.96461	2.96757	5.18477e-13	4.49219e-11	0.0840433	0.369244	0.485181	4.49219e-11	-0.0645628	1.96461	0.92909	26.6185	12.2853	1.49999		yes
myp2-antisense-1	1	I	2547383	2552168	+	1.05057	4.54507	1.46167e-12	9.86343e-11	0.566467	9.17898e-09	1.02251e-06	9.86343e-11	-0.0519415	1.05057	12.4684	24.6048	11.8352	2.54738		yes
cbp6-antisense-1	1	II	643863	644853	-	0.789292	2.84154	3.78641e-08	3.38079e-07	-0.0823593	0.331823	0.446203	3.38079e-07	-0.0823593	0.789292	-1.00682	11.1132	7.42177	0.643863		yes
SPBC337.10c-antisense-1	1	II	1048425	1049492	+	1.20074	1.87952	1.23028e-08	1.31617e-07	0.460169	0.000927	0.00374231	1.31617e-07	0.0120345	1.20074	4.22459	12.1775	7.91	1.04842		yes
SPAC10F6.15-antisense-1	1	I	1235569	1238775	-	0.598406	4.73971	1.18035e-10	2.95176e-09	0.269564	3.69263e-06	5.65827e-05	2.95176e-09	-0.231675	0.598406	7.50222	17.5712	9.92799	1.23557		yes
mss1-antisense-1	1	I	951028	952560	+	1.42848	3.56061	7.7142e-12	3.54698e-10	0.0467725	0.559136	0.672151	3.54698e-10	0.0467725	1.42848	0.599011	21.6746	11.1127	0.951028		yes
hip1-antisense-1	1	II	3776267	3777362	+	1.53617	2.94613	1.33542e-12	9.56328e-11	0.0898911	0.246094	0.350941	9.56328e-11	0.0898911	1.53617	1.21285	24.7743	11.8744	3.77627		yes
mit1-antisense-1	1	II	982042	983573	-	1.3598	3.08511	5.31952e-12	2.62622e-10	0.362562	0.000139508	0.000849556	2.62622e-10	0.283014	1.3598	5.25581	22.2989	11.2741	0.982042		yes
SPBC839.03c-antisense-1	1	II	599413	600456	+	0.756557	2.75667	1.5815e-07	1.11212e-06	0.620163	2.46116e-06	4.12229e-05	1.11212e-06	0.225373	0.756557	7.78212	9.87049	6.80093	0.599413	yes	yes
fft2-antisense-1	1	III	186332	187386	+	0.780191	3.2571	2.26139e-09	3.24217e-08	0.205721	0.00498413	0.014454	3.24217e-08	0.121393	0.780191	3.35309	13.9439	8.64563	0.186332		yes
SPCC777.03c-antisense-1	1	III	1601457	1602924	+	2.24294	2.15002	6.85577e-12	3.22912e-10	0.240146	0.0775121	0.137195	3.22912e-10	0.134408	2.24294	1.91156	21.871	11.1639	1.60146		yes
alr2-antisense-1	1	II	107514	108774	-	1.13354	2.15122	2.06168e-09	3.00964e-08	0.00231136	0.980889	0.986654	3.00964e-08	-0.116906	1.13354	0.0244037	14.0464	8.68578	0.107514		yes
lin1-antisense-1	1	II	1525953	1527083	+	0.633703	3.44495	4.64327e-06	1.99672e-05	0.715476	1.44112e-06	2.77851e-05	1.99672e-05	-0.217385	0.715476	8.1619	7.34709	5.33318	1.52595	yes	yes
mug54-antisense-1	1	I	1134589	1135838	+	0.686756	2.78575	2.15657e-07	1.4623e-06	-0.103936	0.224421	0.325545	1.4623e-06	-0.103936	0.686756	-1.27357	9.61592	6.66624	1.13459		yes
rtt10-antisense-1	1	II	1182610	1184243	-	0.92555	3.38753	7.38286e-10	1.29857e-08	-0.0569064	0.43231	0.54943	1.29857e-08	-0.0569064	0.92555	-0.809551	15.2308	9.13177	1.18261		yes
mcb1-antisense-1	1	I	906863	908571	-	0.685155	3.63992	3.98402e-09	5.22614e-08	0.294213	0.000120274	0.00075907	5.22614e-08	-0.185226	0.685155	5.33986	13.3301	8.39968	0.906863		yes
dph2-antisense-1	1	II	3329497	3330909	-	1.66519	3.12389	1.01719e-14	2.85545e-12	0.753511	1.17637e-09	2.17257e-07	2.85545e-12	0.257444	1.66519	14.6829	35.812	13.9926	3.3295	yes	yes
eno102-antisense-1	1	II	58453	59684	+	1.98458	3.42725	2.07174e-13	2.69114e-11	0.139252	0.121662	0.198224	2.69114e-11	-0.10589	1.98458	1.65226	28.5327	12.6837	0.058453		yes
orc1-antisense-1	1	II	2571145	2573169	-	1.53591	4.88212	6.55453e-13	5.3488e-11	0.331497	0.00020598	0.00115461	5.3488e-11	0.331497	1.53591	5.03757	26.1496	12.1835	2.57115		yes
kap114-antisense-1	1	I	2375519	2376190	+	2.71209	1.4927	2.26942e-13	2.746e-11	0.095028	0.453258	0.570371	2.746e-11	0.095028	2.71209	0.772402	28.3367	12.6441	2.37552		yes
spo3-antisense-1	1	I	2055972	2056968	-	0.947271	0.856412	7.80203e-06	3.1414e-05	0.612773	0.000897848	0.00365069	3.1414e-05	0.186931	0.947271	4.24145	7.00314	5.10779	2.05597	yes	yes
pof9-antisense-1	1	II	1871696	1873777	-	0.808791	4.65417	4.06692e-08	3.56047e-07	0.135943	0.111447	0.185077	3.56047e-07	-0.371806	0.808791	1.70374	11.0482	7.39073	1.8717		yes
qrs1-antisense-1	1	II	4203368	4205951	-	1.55541	3.53257	3.39053e-13	3.3604e-11	0.675596	5.26894e-08	3.0063e-06	3.3604e-11	0.520895	1.55541	10.8154	27.4889	12.4697	4.20337	yes	yes
vps5-antisense-1	1	III	702366	703184	-	0.839871	0.721441	8.37605e-06	3.33995e-05	-0.0133168	0.925091	0.944608	3.33995e-05	-0.0133168	0.839871	-0.0958045	6.95687	5.07696	0.702366		yes
fnx1-antisense-1	1	II	2444131	2444830	-	0.915068	1.86302	3.55643e-07	2.25466e-06	0.751086	5.28385e-06	7.47516e-05	2.25466e-06	0.206119	0.915068	7.26048	9.21592	6.44899	2.44413	yes	yes
mug124-antisense-1	1	II	1686427	1687926	+	1.02456	1.0035	2.92251e-07	1.88512e-06	0.226246	0.0891929	0.153949	1.88512e-06	-0.221898	1.02456	1.83216	9.37137	6.53424	1.68643		yes
mug135-antisense-1	1	III	112884	113441	+	1.9544	1.90602	3.85674e-10	7.64594e-09	0.403013	0.0145258	0.0349249	7.64594e-09	-0.0661355	1.9544	2.80433	16.0251	9.41378	0.112884		yes
aps1-antisense-1	1	I	199874	200587	-	1.12415	1.15672	9.07222e-06	3.57088e-05	0.423353	0.0357562	0.0727282	3.57088e-05	0.423353	1.12415	2.33347	6.90505	5.04229	0.199874		yes
rif1-antisense-1	1	I	2769228	2770625	-	1.07144	4.17442	3.15868e-09	4.26014e-08	0.571857	1.11676e-05	0.000129545	4.26014e-08	0.182542	1.07144	6.77126	13.5788	8.50049	2.76923		yes
SPAC521.04c-antisense-1	1	I	848371	849443	+	1.75061	0.502928	2.94878e-09	4.04182e-08	0.541626	0.00262361	0.00852036	4.04182e-08	0.298433	1.75061	3.6827	13.6532	8.53036	0.848371		yes
SPAC1F8.04c-antisense-1	1	I	90949	94038	+	1.23389	5.12125	3.67153e-13	3.52969e-11	-0.429837	1.8566e-06	3.34952e-05	3.52969e-11	-0.429837	1.23389	-7.98061	27.3236	12.4352	0.090949		yes
smc6-antisense-1	1	III	652645	656485	-	1.3464	3.94082	5.27618e-13	4.51564e-11	0.509947	3.9862e-07	1.1235e-05	4.51564e-11	0.148839	1.3464	9.12647	26.5833	12.2777	0.652645		yes
cbf5-antisense-1	1	I	5140112	5142317	-	0.930753	3.13473	2.35143e-11	8.46275e-10	0.31238	3.41033e-05	0.000292231	8.46275e-10	0.31238	0.930753	6.07759	19.9001	10.6287	5.14011		yes
pof10-antisense-1	1	II	2925352	2927873	-	0.690057	3.7743	2.02505e-08	2.01872e-07	0.246937	0.0017885	0.00634244	2.01872e-07	0.0212871	0.690057	3.88089	11.6957	7.69356	2.92535		yes
rng9-antisense-1	1	II	3635248	3636355	-	1.26534	2.01333	1.53689e-07	1.08595e-06	0.615358	0.000662527	0.00287013	1.08595e-06	-0.351879	1.26534	4.40259	9.89423	6.81336	3.63525	yes	yes
mas2-antisense-1	1	II	2096190	2096847	+	1.19347	-0.459733	1.94019e-05	6.85613e-05	1.18857	2.58797e-05	0.000237107	6.85613e-05	0.470729	1.19347	6.24528	6.42293	4.71215	2.09619	yes	yes
SPCC663.08c-antisense-1	1	III	1647025	1649005	+	0.654399	3.14625	2.91453e-07	1.88171e-06	0.0727973	0.362575	0.479019	1.88171e-06	0.000200019	0.654399	0.942522	9.37355	6.53543	1.64702		yes
SPAC6F6.19-antisense-1	1	I	2758791	2760056	+	0.807649	2.51565	4.10535e-08	3.5835e-07	0.364221	0.000454436	0.00214677	3.5835e-07	0.0861348	0.807649	4.60462	11.0397	7.38665	2.75879		yes
gpi7-antisense-1	1	I	176878	177943	-	1.96413	2.16097	2.47888e-13	2.89947e-11	0.0551379	0.535038	0.64885	2.89947e-11	-0.0461199	1.96413	0.636678	28.1482	12.6057	0.176878		yes
cbh1-antisense-1	1	I	4458176	4461222	+	1.16772	4.60797	4.30108e-15	1.58868e-12	0.134871	0.00163337	0.00589355	1.58868e-12	-0.177569	1.16772	3.92803	38.2052	14.3664	4.45818		yes
SPBC12C2.11-antisense-1	1	II	2449774	2450647	+	0.807704	0.160927	3.90642e-05	0.000127513	0.525049	0.00260015	0.00846501	0.000127513	0.067536	0.807704	3.68733	5.99592	4.40822	2.44977		yes
utp4-antisense-1	1	II	3703746	3705835	+	1.94705	1.57591	4.77088e-11	1.49473e-09	0.991152	6.55874e-07	1.57096e-05	1.49473e-09	-0.0176642	1.94705	8.74353	18.8455	10.3214	3.70375	yes	yes
erg27-antisense-1	1	II	1110897	1112356	-	0.81997	3.59742	7.51954e-11	2.07764e-09	0.220916	0.000588797	0.0026087	2.07764e-09	0.0929241	0.81997	4.46555	18.1951	10.1238	1.1109		yes
wis2-antisense-1	1	I	4929567	4931302	+	0.63236	3.47586	6.55979e-09	7.81606e-08	0.38314	4.6002e-06	6.73991e-05	7.81606e-08	0.0357729	0.63236	7.35337	12.8093	8.18311	4.92957		yes
prp1-antisense-1	1	II	2641751	2643255	-	1.68608	4.48574	1.22533e-15	6.14242e-13	0.278957	3.53446e-05	0.000302498	6.14242e-13	0.177798	1.68608	6.05604	41.9809	14.9117	2.64175		yes
ubp16-antisense-1	1	III	394357	396657	+	0.70703	3.03635	3.64988e-08	3.29013e-07	0.371148	9.28031e-05	0.000619688	3.29013e-07	0.301281	0.70703	5.48809	11.1467	7.43772	0.394357		yes
rad2-antisense-1	1	I	5389615	5390903	+	0.680982	4.3511	1.87219e-10	4.19777e-09	-0.0378587	0.411716	0.529005	4.19777e-09	-0.102848	0.680982	-0.847225	16.9533	9.72765	5.38962		yes
ucp7-antisense-1	1	I	1774296	1776403	-	1.03272	4.20393	4.98923e-12	2.53728e-10	0.536306	4.92765e-08	2.83461e-06	2.53728e-10	-0.00526181	1.03272	10.8753	22.4083	11.302	1.7743		yes
rpn10-antisense-1	1	I	4557438	4558364	+	1.5508	1.46426	6.19528e-10	1.12347e-08	0.835647	3.0037e-06	4.81279e-05	1.12347e-08	-0.102692	1.5508	7.64385	15.4418	9.20794	4.55744	yes	yes
vps13a-antisense-1	1	II	3789314	3791261	+	0.842956	2.62367	3.80614e-07	2.39136e-06	0.223455	0.046867	0.0908096	2.39136e-06	0.107796	0.842956	2.18843	9.16264	6.41952	3.78931		yes
mug2-antisense-1	1	II	387803	388988	+	0.907778	4.15653	6.0507e-10	1.10583e-08	0.108305	0.120835	0.197535	1.10583e-08	-0.0310555	0.907778	1.65628	15.4704	9.21819	0.387803		yes
rec7-antisense-1	1	III	1545574	1549995	+	0.613107	1.75638	0.000102751	0.000300086	0.0564698	0.657885	0.763403	0.000300086	0.0564698	0.613107	0.452853	5.42967	3.98821	1.54557		yes
mug126-antisense-1	1	I	4844661	4846130	-	0.750589	2.55969	3.62349e-08	3.27702e-07	0.349723	0.000296238	0.00153432	3.27702e-07	-0.0562284	0.750589	4.83714	11.1533	7.44087	4.84466		yes
rev1-antisense-1	1	II	4061570	4064564	+	0.828058	4.39044	3.05172e-10	6.31769e-09	0.274647	0.000219082	0.00121064	6.31769e-09	0.117574	0.828058	5.00336	16.3206	9.51546	4.06157		yes
SPCC1919.04-antisense-1	1	III	2211103	2211623	-	0.670249	1.74789	8.67908e-06	3.43541e-05	0.0730283	0.509382	0.624427	3.43541e-05	0.0353175	0.670249	0.677845	6.93377	5.06153	2.2111		yes
hsp3101-antisense-1	1	III	47513	48882	+	0.958916	3.66579	4.24671e-12	2.25784e-10	-0.0516162	0.308984	0.421796	2.25784e-10	-0.0516162	0.958916	-1.05739	22.6856	11.3719	0.047513		yes
rgf3-antisense-1	1	III	1241936	1244247	+	1.79495	0.729984	8.68977e-08	6.78717e-07	0.263848	0.222112	0.322596	6.78717e-07	0.263848	1.79495	1.28031	10.3768	7.06099	1.24194		yes
SPAC8E11.01c-antisense-1	1	I	3385556	3388141	-	1.15604	4.03571	5.69711e-14	1.11062e-11	0.427243	6.72569e-08	3.57583e-06	1.11062e-11	0.214311	1.15604	10.5996	31.4545	13.2443	3.38556		yes
mug68-antisense-1	1	I	2336248	2338094	-	0.60132	4.36026	1.52746e-10	3.65295e-09	0.177331	0.00035776	0.00177313	3.65295e-09	0.00460353	0.60132	4.73415	17.2234	9.81603	2.33625		yes
SPCC777.06c-antisense-1	1	III	1606589	1608068	+	0.631462	4.23994	4.01594e-09	5.25819e-08	-0.0129275	0.808656	0.879309	5.25819e-08	-0.150383	0.631462	-0.246985	13.3217	8.39621	1.60659		yes
vrs2-antisense-1	1	I	2558542	2561108	+	0.654911	4.33897	1.46054e-08	1.52531e-07	-0.237198	0.00206036	0.00704659	1.52531e-07	-0.237198	0.654911	-3.80754	12.0097	7.83549	2.55854		yes
ain1-antisense-1	1	I	3692695	3694745	-	1.23411	3.03705	6.37065e-10	1.14346e-08	0.679117	2.21639e-06	3.85971e-05	1.14346e-08	0.333508	1.23411	7.85549	15.408	9.19582	3.69269	yes	yes
sif2-antisense-1	1	III	658518	659575	-	1.12628	2.7089	6.47418e-11	1.82473e-09	0.558193	1.0427e-06	2.19092e-05	1.82473e-09	0.308646	1.12628	8.39758	18.4068	10.1888	0.658518		yes
SPAP27G11.02-antisense-1	1	I	1611335	1611958	-	0.983638	0.550141	1.58374e-06	7.95609e-06	0.504466	0.00200497	0.00689747	7.95609e-06	-0.0594227	0.983638	3.82165	8.09404	5.80032	1.61134		yes
ade2-antisense-1	1	I	4654513	4655254	-	0.830382	1.39973	1.05454e-05	4.06735e-05	-0.0877887	0.546463	0.65997	4.06735e-05	-0.0877887	0.830382	-0.618706	6.80802	4.97694	4.65451		yes
SPAC6F6.03c-antisense-1	1	I	2734065	2736123	+	0.4323	1.71426	0.000349038	0.000891717	0.657404	5.38239e-06	7.53964e-05	7.53964e-05	-0.107271	0.657404	7.24815	4.74758	3.45713	2.73407	yes
gmh3-antisense-1	1	I	5029269	5030305	+	2.50063	1.81523	4.98054e-13	4.42449e-11	0.492256	0.000696219	0.00297931	4.42449e-11	0.430152	2.50063	4.37619	26.6997	12.3027	5.02927		yes
ser2-antisense-1	1	II	1869993	1871082	-	0.941424	3.09794	1.01323e-09	1.69711e-08	0.383051	8.34535e-05	0.000572509	1.69711e-08	0.0134817	0.941424	5.5493	14.8566	8.99429	1.86999		yes
cdc23-antisense-1	1	II	4079082	4082041	-	0.674314	4.27827	7.65899e-10	1.34042e-08	0.376347	1.72993e-06	3.17819e-05	1.34042e-08	-0.0480689	0.674314	8.0309	15.187	9.11583	4.07908		yes
sfc3-antisense-1	1	II	2750684	2754656	-	0.883869	5.34228	1.63904e-11	6.62827e-10	0.0912652	0.0733597	0.131336	6.62827e-10	0.0912652	0.883869	1.94241	20.4592	10.7854	2.75068		yes
SPAC1952.08c-antisense-1	1	I	4980243	4981189	+	0.98391	0.942562	3.02315e-06	1.39125e-05	0.669263	0.000255237	0.00136027	1.39125e-05	0.51254	0.98391	4.91896	7.63939	5.51954	4.98024	yes	yes
trm5-antisense-1	1	I	3974635	3976212	-	0.971649	4.0487	1.4729e-10	3.54001e-09	0.544694	4.13379e-07	1.14668e-05	3.54001e-09	-0.222932	0.971649	9.0981	17.2721	9.83183	3.97463		yes
asp1-antisense-1	1	III	573503	574812	+	1.27429	1.31044	9.11327e-08	7.05148e-07	0.256235	0.0912086	0.156773	7.05148e-07	0.256235	1.27429	1.81942	10.3358	7.04033	0.573503		yes
SPCC13B11.03c-antisense-1	1	III	1594598	1595339	+	-0.840607	1.65953	4.97532e-07	2.96912e-06	-0.247001	0.0139837	0.0338289	2.96912e-06	-0.840607	-0.0878973	-2.82395	-8.95453	6.30318	1.5946		yes
SPBC56F2.07c-antisense-1	1	II	4099940	4103093	-	1.04062	4.24756	3.47238e-12	1.94953e-10	0.477357	1.74609e-07	6.25208e-06	1.94953e-10	0.302221	1.04062	9.78867	23.0365	11.4594	4.09994		yes
his5-antisense-1	1	II	2266290	2267665	+	0.647863	2.68698	1.22978e-07	9.00898e-07	0.212141	0.00908354	0.0237159	9.00898e-07	0.059848	0.647863	3.04567	10.0808	6.91017	2.26629		yes
shd1-antisense-1	1	I	3498550	3500633	-	0.963153	0.642483	3.3742e-06	1.51966e-05	0.724715	0.000106223	0.000689612	1.51966e-05	0.38101	0.963153	5.41066	7.56386	5.47183	3.49855	yes	yes
gto1-antisense-1	1	I	5472729	5475847	+	0.935025	3.25214	4.14487e-11	1.3467e-09	-0.241065	0.00112097	0.004344	1.3467e-09	-0.241065	0.935025	-4.12465	19.0509	10.3825	5.47273		yes
alr1-antisense-1	1	III	2297046	2298355	+	0.683502	1.95779	6.47537e-06	2.67161e-05	0.45397	0.000576547	0.00256242	2.67161e-05	0.105431	0.683502	4.47679	7.1255	5.18874	2.29705		yes
cta3-antisense-1	1	II	608000	611638	-	0.616723	4.36524	1.11504e-09	1.83694e-08	0.198705	0.000620062	0.00271805	1.83694e-08	-0.0763278	0.616723	4.43791	14.745	8.95271	0.608		yes
sty1-antisense-1	1	I	206775	209401	+	1.45309	5.46842	3.50306e-13	3.41451e-11	-0.129374	0.050353	0.0960525	3.41451e-11	-0.129374	1.45309	-2.14957	27.421	12.4556	0.206775		yes
trs3-antisense-1	1	II	3478536	3479968	-	1.18315	2.62134	1.08664e-09	1.79436e-08	0.391562	0.000685546	0.0029536	1.79436e-08	0.0435645	1.18315	4.38441	14.775	8.96392	3.47854		yes
meu10-antisense-1	1	III	1868057	1869906	+	0.725804	0.772348	0.000222176	0.000593089	-0.518058	0.0122777	0.0303612	0.000593089	-0.518058	0.725804	-2.89095	4.99558	3.6533	1.86806		yes
ste6-antisense-1	1	III	1765433	1769380	-	0.643893	5.50187	8.62707e-11	2.29336e-09	0.318595	8.49213e-07	1.88865e-05	2.29336e-09	0.0998879	0.643893	8.54952	18.0029	10.0641	1.76543		yes
mdl1-antisense-1	1	II	1828226	1831124	+	1.12374	3.58438	8.01231e-10	1.3953e-08	0.574744	6.01185e-06	8.19246e-05	1.3953e-08	0.262485	1.12374	7.17462	15.1333	9.09624	1.82823		yes
SPAC1565.03-antisense-1	1	I	1294072	1294990	-	0.918388	2.49494	2.06275e-09	3.00964e-08	0.382211	0.000114988	0.000730976	3.00964e-08	-0.0807611	0.918388	5.36543	14.0458	8.68555	1.29407		yes
amt2-antisense-1	1	I	1731718	1733316	-	1.60268	3.56357	2.87437e-13	3.19703e-11	0.746644	1.7631e-08	1.54668e-06	3.19703e-11	-0.0896695	1.60268	11.8279	27.8346	12.5415	1.73172	yes	yes
ssp1-antisense-1	1	III	1878672	1879198	-	0.932813	-1.36492	0.00342897	0.00688147	0.037213	0.902429	0.927956	0.00688147	-0.014944	0.932813	0.124931	3.54493	2.46484	1.87867		yes
SPAC1093.05-antisense-1	1	I	4619539	4621625	-	0.847705	5.81487	5.36619e-11	1.63334e-09	-0.0982863	0.0666173	0.121046	1.63334e-09	-0.0982863	0.847705	-1.99608	18.6754	10.2703	4.61954		yes
ssl1-antisense-1	1	III	384095	385033	-	0.806085	1.47925	4.51271e-06	1.95134e-05	0.466888	0.00146657	0.00539399	1.95134e-05	0.329167	0.806085	3.98412	7.3663	5.34556	0.384095		yes
rrp1-antisense-1	1	I	3578604	3581329	-	0.98563	0.0901285	9.40532e-05	0.000277106	0.064312	0.759476	0.849912	0.000277106	-0.105088	0.98563	0.312479	5.4804	4.02663	3.5786		yes
rct1-antisense-1	1	II	2178059	2179406	-	0.941667	3.46073	3.40457e-10	6.94116e-09	0.217974	0.00484356	0.0140871	6.94116e-09	0.169299	0.941667	3.36774	16.1819	9.46794	2.17806		yes
spo4-antisense-1	1	II	3826723	3829397	-	0.609531	4.98474	2.97997e-08	2.77734e-07	-0.0455231	0.451102	0.56827	2.77734e-07	-0.0455231	0.609531	-0.776174	11.3332	7.52579	3.82672		yes
SPACUNK4.17-antisense-1	1	I	2872137	2874308	+	0.84261	4.8405	6.27443e-10	1.13198e-08	0.250017	0.000872941	0.00356387	1.13198e-08	-0.227026	0.84261	4.2563	15.4264	9.20243	2.87214		yes
snx3-antisense-1	1	II	3550079	3550761	+	0.88396	1.44349	7.55443e-08	6.02466e-07	0.181283	0.0765375	0.135813	6.02466e-07	0.0585493	0.88396	1.91866	10.4981	7.1218	3.55008		yes
vta1-antisense-1	1	I	2176803	2179225	+	0.620696	1.76614	1.93829e-05	6.85286e-05	0.479927	0.000335549	0.00169294	6.85286e-05	0.0832995	0.620696	4.76905	6.42354	4.71258	2.1768		yes
nte1-antisense-1	1	III	1168934	1173282	-	0.757816	5.22752	3.39966e-13	3.3604e-11	0.328799	3.03891e-08	2.09089e-06	3.3604e-11	-0.0458536	0.757816	11.3151	27.4833	12.4686	1.16893		yes
pof14-antisense-1	1	I	2245513	2247257	-	0.584348	1.60561	2.93995e-05	9.87205e-05	0.772846	1.47714e-06	2.8099e-05	2.8099e-05	0.326256	0.772846	8.14411	6.16749	4.53166	2.24551	yes
swc3-antisense-1	1	I	3825450	3826227	+	1.38039	1.31456	2.47951e-09	3.49422e-08	0.221629	0.0791299	0.139566	3.49422e-08	0.0659309	1.38039	1.89994	13.8424	8.60563	3.82545		yes
cdc28-antisense-1	1	II	1670520	1675238	-	1.22248	5.15364	1.21514e-11	5.16838e-10	0.222819	0.00402306	0.012175	5.16838e-10	0.151705	1.22248	3.4629	20.9339	10.9154	1.67052		yes
SPAC15E1.10-antisense-1	1	I	3732641	3733195	-	0.599583	0.273173	0.000579642	0.00140273	1.1063	8.92535e-07	1.94528e-05	1.94528e-05	-0.202593	1.1063	8.51251	4.47393	3.23684	3.73264	yes	yes
SPAC5H10.01-antisense-1	1	I	146871	148041	-	1.34414	2.25887	1.10242e-10	2.80319e-09	0.175288	0.0695519	0.125447	2.80319e-09	0.104211	1.34414	1.97213	17.6644	9.95765	0.146871		yes
SPAC57A7.06-antisense-1	1	I	1533565	1534417	+	1.51645	3.15015	1.27039e-12	9.28711e-11	0.216559	0.00915885	0.023877	9.28711e-11	0.216559	1.51645	3.04144	24.8685	11.8961	1.53357		yes
SPBC887.02-antisense-1	1	II	3541279	3542882	-	0.625122	5.36577	2.21339e-10	4.82409e-09	-0.00132877	0.974111	0.981382	4.82409e-09	-0.00663737	0.625122	-0.0330631	16.734	9.65494	3.54128		yes
SPBC1604.04-antisense-1	1	II	3923215	3925557	+	0.733979	2.64531	6.14193e-08	5.05323e-07	0.592017	1.22038e-06	2.46819e-05	5.05323e-07	0.0644388	0.733979	8.2824	10.6795	7.21169	3.92321	yes	yes
SPAC19B12.01-antisense-1	1	I	4875424	4878190	-	1.15151	3.74858	2.04734e-10	4.49007e-09	0.763719	7.10606e-08	3.64625e-06	4.49007e-09	0.18438	1.15151	10.5514	16.8358	9.68881	4.87542	yes	yes
cao2-antisense-1	1	II	4426298	4428764	+	1.05229	4.76703	1.94175e-12	1.20595e-10	-0.0123756	0.805995	0.879309	1.20595e-10	-0.0717414	1.05229	-0.250497	24.0791	11.7118	4.4263		yes
meu31-antisense-1	1	I	1081802	1083525	+	0.647417	1.74915	6.92139e-07	3.91729e-06	-0.134499	0.138549	0.220176	3.91729e-06	-0.224558	0.647417	-1.57485	8.70285	6.15981	1.0818		yes
cct5-antisense-1	1	I	1263452	1265929	+	1.12879	2.22785	2.87628e-10	6.03882e-09	0.357845	0.000407873	0.00196868	6.03882e-09	0.0614921	1.12879	4.66302	16.3961	9.54117	1.26345		yes
SPBC215.10-antisense-1	1	II	4049029	4049473	-	0.799966	0.813216	3.99353e-05	0.000129873	0.237787	0.129134	0.207383	0.000129873	0.157349	0.799966	1.61693	5.98271	4.39864	4.04903		yes
mug182-antisense-1	1	I	3685389	3686940	+	0.861691	2.50034	9.58066e-07	5.17208e-06	0.348171	0.00745804	0.0202792	5.17208e-06	0.0108396	0.861691	3.1467	8.46001	6.0186	3.68539		yes
SPAC5H10.09c-antisense-1	1	I	161072	162819	+	0.786436	3.51547	1.1027e-11	4.83673e-10	0.0929209	0.0427294	0.0841872	4.83673e-10	-0.167879	0.786436	2.23822	21.0901	10.9575	0.161072		yes
